# Supplementary material for: Chlorido[2,2′-(oxydimethyl­ene)­dipyridine]copper(II) perchlorate–aqua­chlorido[2,2′-(oxydimethyl­ene)­dipyridine]copper(II) perchlorate (1/1)
Source: Acta Crystallogr Sect E Struct Rep Online. 2009 Jul 18;65(Pt 8):m933. doi: 10.1107/S1600536809027123 (PMC2977150; doi:10.1107/S1600536809027123)
Supplement: Supplementary file 1 [file e-65-0m933-sup1.cif]

##############################################################################
###                                                                        ###
###        Electronic paper (Acta Crystallographica Section E)             ###
###                                                                        ###
##############################################################################
#                                                                            #
# This CIF contains the data in a paper accepted for publication in Acta     #
# Crystallographica Section E. It conforms to the requirements of Notes      #
# for Authors for Section E, and has been peer reviewed under the auspices   #
# of the IUCr Commission on Journals.                                        #
#                                                                            #
# Full details of the Crystallographic Information File format               #
# are given in the paper "The Crystallographic Information File (CIF):       #
# a New Standard Archive File for Crystallography" by S. R. Hall, F. H.      #
# Allen and I. D. Brown [Acta Cryst. (1991), A47, 655-685].                  #
#                                                                            #
# The current version of the core CIF dictionary is obtainable from          #
# ftp://ftp.iucr.org/pub/cif_core.dic. The current version number is 2.4.    #
#                                                                            #
# Software is freely available for graphical display of the structure(s) in  #
# this CIF.  For information consult the CIF home page http://www.iucr.org/  #
# cif/home.html                                                              #
#                                                                            #
# This file may be used for bona fide research purposes within the           #
# scientific community so long as proper attribution is given to the journal # 
# article from which it was obtained.                                        #
#                                                                            #
##############################################################################
                                             
data_I
_audit_creation_method     SHELXL97
_chemical_name_systematic
;
Chlorido[2,2'-(oxydimethylene)dipyridine]copper(II) perchlorate--
aquachlorido[2,2'-(oxydimethylene)dipyridine]copper(II) perchlorate (1/1)
;
_chemical_name_common     ?
_chemical_formula_moiety
                  'C12 H12 Cl1 Cu1 N2 O1 + , C12 H14 Cl1 Cu1 N2 O2 + , 2Cl O4 -'
_chemical_formula_sum     'C24 H26 Cl4 Cu2 N4 O11'
_chemical_formula_iupac
                 '[Cu Cl (C12 H12 N2 O)] [Cu Cl (C12 H12 N2 O) (H2 O)] (Cl O4)2'
_chemical_formula_weight     815.37
_chemical_melting_point     ?
_symmetry_cell_setting     triclinic
_symmetry_space_group_name_H-M     'P -1'
_symmetry_space_group_name_Hall     '-P 1'
loop_
    _symmetry_equiv_pos_as_xyz
    'x, y, z'
    '-x, -y, -z'
_cell_length_a     10.997(2)
_cell_length_b     12.882(3)
_cell_length_c     12.913(3)
_cell_angle_alpha     97.174(3)
_cell_angle_beta     112.031(3)
_cell_angle_gamma     106.851(3)
_cell_volume     1565.7(5)
_cell_formula_units_Z     2
_cell_measurement_reflns_used     2082
_cell_measurement_theta_min     2.202
_cell_measurement_theta_max     23.7965
_cell_measurement_temperature     298(2)
_exptl_crystal_description     block
_exptl_crystal_colour     blue
_exptl_crystal_size_max     0.42
_exptl_crystal_size_mid     0.23
_exptl_crystal_size_min     0.21
_exptl_crystal_density_diffrn     1.730
_exptl_crystal_density_meas     ?
_exptl_crystal_density_method     'not measured'
_exptl_crystal_F_000     824
_exptl_absorpt_coefficient_mu     1.763
_exptl_absorpt_correction_type     multi-scan
_exptl_absorpt_process_details     '(SADABS; Sheldrick, 1996)'
_exptl_absorpt_correction_T_min     0.5247
_exptl_absorpt_correction_T_max     0.7085
_exptl_special_details
;
;
_diffrn_ambient_temperature     298(2)
_diffrn_radiation_type     MoK\a
_diffrn_radiation_wavelength     0.71073
_diffrn_radiation_source     'fine-focus sealed tube'
_diffrn_radiation_monochromator     graphite
_diffrn_measurement_device_type     'Bruker SMART APEX CCD'
_diffrn_measurement_method     '\f and \w'
_diffrn_detector_area_resol_mean     ?
_diffrn_reflns_number     8530
_diffrn_reflns_av_R_equivalents     0.0238
_diffrn_reflns_av_sigmaI/netI     0.0590
_diffrn_reflns_theta_min     1.71
_diffrn_reflns_theta_max     26.00
_diffrn_reflns_theta_full     26.00
_diffrn_measured_fraction_theta_max     0.975
_diffrn_measured_fraction_theta_full     0.975
_diffrn_reflns_limit_h_min     -13
_diffrn_reflns_limit_h_max     10
_diffrn_reflns_limit_k_min     -15
_diffrn_reflns_limit_k_max     15
_diffrn_reflns_limit_l_min     -15
_diffrn_reflns_limit_l_max     15
_diffrn_standards_number     ?
_diffrn_standards_interval_count     ?
_diffrn_standards_interval_time     ?
_diffrn_standards_decay_%     ?
_refine_special_details
;
Refinement of <i>F</i>^2^ against ALL reflections. The weighted <i>R</i>-factor
<i>wR</i> and goodness of fit <i>S</i> are based on <i>F</i>^2^, conventional
<i>R</i>-factors <i>R</i> are based on <i>F</i>, with <i>F</i> set to zero for
negative <i>F</i>^2^. The threshold expression of <i>F</i>^2^ >
\s(<i>F</i>^2^) is used only for calculating <i>R</i>-factors(gt) <i>etc</i>.
and is not relevant to the choice of reflections for refinement.
<i>R</i>-factors based on <i>F</i>^2^ are statistically about twice as large
as those based on <i>F</i>, and <i>R</i>- factors based on ALL data will be
even larger.
;
_reflns_number_total     6009
_reflns_number_gt     4063
_reflns_threshold_expression     I>2\s(I)
_refine_ls_structure_factor_coef     Fsqd
_refine_ls_matrix_type     full
_refine_ls_R_factor_all     0.0940
_refine_ls_R_factor_gt     0.0618
_refine_ls_wR_factor_gt     0.1690
_refine_ls_wR_factor_ref     0.1845
_refine_ls_goodness_of_fit_ref     1.050
_refine_ls_restrained_S_all     1.050
_refine_ls_number_reflns     6009
_refine_ls_number_parameters     411
_refine_ls_number_restraints     3
_refine_ls_hydrogen_treatment     constr
_refine_ls_weighting_scheme     calc
_refine_ls_weighting_details
               'calc w = 1/[\s^2^(Fo^2^)+(0.1088P)^2^] where P=(Fo^2^+2Fc^2^)/3'
_atom_sites_solution_hydrogens     geom
_atom_sites_solution_primary     direct
_atom_sites_solution_secondary     difmap
_refine_ls_shift/su_max     0.000
_refine_ls_shift/su_mean     0.000
_refine_diff_density_max     1.010
_refine_diff_density_min     -0.603
_refine_ls_extinction_method     none
_refine_ls_extinction_coef     ?
loop_
    _atom_type_symbol
    _atom_type_description
    _atom_type_scat_dispersion_real
    _atom_type_scat_dispersion_imag
    _atom_type_scat_source
    'C' 'C' 0.0033 0.0016
                         'International Tables Vol C Tables 4.2.6.8 and 6.1.1.4'
    'H' 'H' 0.0000 0.0000
                         'International Tables Vol C Tables 4.2.6.8 and 6.1.1.4'
    'N' 'N' 0.0061 0.0033
                         'International Tables Vol C Tables 4.2.6.8 and 6.1.1.4'
    'O' 'O' 0.0106 0.0060
                         'International Tables Vol C Tables 4.2.6.8 and 6.1.1.4'
    'Cu' 'Cu' 0.3201 1.2651
                         'International Tables Vol C Tables 4.2.6.8 and 6.1.1.4'
    'Cl' 'Cl' 0.1484 0.1585
                         'International Tables Vol C Tables 4.2.6.8 and 6.1.1.4'
_computing_data_collection     'SMART (Bruker, 1997)'
_computing_cell_refinement     'SAINT (Bruker, 1997)'
_computing_data_reduction     'SAINT (Bruker, 1997)'
_computing_structure_solution     'SHELXTL (Sheldrick, 2008)'
_computing_structure_refinement     'SHELXTL (Sheldrick, 2008)'
_computing_molecular_graphics
;
SHELXTL (Sheldrick, 2008) and PLATON (Spek, 2009)
;
_computing_publication_material     'SHELXTL (Sheldrick, 2008)'
loop_
    _atom_site_type_symbol
    _atom_site_label
    _atom_site_fract_x
    _atom_site_fract_y
    _atom_site_fract_z
    _atom_site_U_iso_or_equiv
    _atom_site_adp_type
    _atom_site_calc_flag
    _atom_site_refinement_flags
    _atom_site_occupancy
    _atom_site_disorder_assembly
    _atom_site_disorder_group
    C C1 0.6320(7) 0.2031(5) 1.2505(5) 0.0595(16) Uani d . 1 . .
    H H1 0.7080 0.2218 1.2317 0.071 Uiso calc R 1 . .
    C C2 0.6551(8) 0.2240(6) 1.3637(6) 0.078(2) Uani d . 1 . .
    H H2 0.7464 0.2573 1.4224 0.093 Uiso calc R 1 . .
    C C3 0.5399(10) 0.1947(7) 1.3902(6) 0.085(2) Uani d . 1 . .
    H H3 0.5543 0.2069 1.4671 0.102 Uiso calc R 1 . .
    C C4 0.4070(9) 0.1483(6) 1.3042(6) 0.073(2) Uani d . 1 . .
    H H4 0.3296 0.1303 1.3211 0.088 Uiso calc R 1 . .
    C C5 0.3891(7) 0.1283(5) 1.1908(5) 0.0507(14) Uani d . 1 . .
    C C6 0.2451(6) 0.0723(5) 1.0915(5) 0.0567(15) Uani d . 1 . .
    H H6A 0.2091 -0.0075 1.0855 0.068 Uiso calc R 1 . .
    H H6B 0.1803 0.1047 1.1031 0.068 Uiso calc R 1 . .
    C C7 0.1462(6) 0.0206(5) 0.8805(5) 0.0583(15) Uani d . 1 . .
    H H7A 0.0685 0.0471 0.8607 0.070 Uiso calc R 1 . .
    H H7B 0.1126 -0.0563 0.8852 0.070 Uiso calc R 1 . .
    C C8 0.2003(6) 0.0257(5) 0.7912(5) 0.0499(13) Uani d . 1 . .
    C C9 0.1103(7) -0.0147(6) 0.6740(6) 0.0661(17) Uani d . 1 . .
    H H9 0.0131 -0.0438 0.6492 0.079 Uiso calc R 1 . .
    C C10 0.1668(8) -0.0112(7) 0.5942(6) 0.074(2) Uani d . 1 . .
    H H10 0.1084 -0.0395 0.5153 0.089 Uiso calc R 1 . .
    C C11 0.3108(8) 0.0351(6) 0.6341(5) 0.0664(17) Uani d . 1 . .
    H H11 0.3509 0.0395 0.5821 0.080 Uiso calc R 1 . .
    C C12 0.3942(6) 0.0742(5) 0.7500(5) 0.0514(14) Uani d . 1 . .
    H H12 0.4914 0.1050 0.7763 0.062 Uiso calc R 1 . .
    C C13 0.1523(7) 0.3151(6) 0.6299(5) 0.0659(17) Uani d . 1 . .
    H H13 0.1544 0.2623 0.5751 0.079 Uiso calc R 1 . .
    C C14 0.2190(6) 0.3236(5) 0.7442(5) 0.0572(15) Uani d . 1 . .
    H H14 0.2672 0.2757 0.7668 0.069 Uiso calc R 1 . .
    C C15 0.0808(7) 0.3866(6) 0.5959(5) 0.073(2) Uani d . 1 . .
    H H15 0.0355 0.3836 0.5180 0.088 Uiso calc R 1 . .
    C C16 0.0780(7) 0.4616(6) 0.6790(5) 0.0682(18) Uani d . 1 . .
    H H16 0.0288 0.5091 0.6576 0.082 Uiso calc R 1 . .
    C C17 0.1485(6) 0.4672(5) 0.7953(5) 0.0500(13) Uani d . 1 . .
    C C18 0.1488(7) 0.5490(5) 0.8875(5) 0.0558(14) Uani d . 1 . .
    H H18A 0.2063 0.6247 0.8940 0.067 Uiso calc R 1 . .
    H H18B 0.0536 0.5460 0.8689 0.067 Uiso calc R 1 . .
    C C19 0.2582(7) 0.6040(5) 1.0978(5) 0.0579(15) Uani d . 1 . .
    H H19A 0.1815 0.6096 1.1152 0.069 Uiso calc R 1 . .
    H H19B 0.3072 0.6762 1.0898 0.069 Uiso calc R 1 . .
    C C20 0.3576(6) 0.5727(5) 1.1929(5) 0.0489(13) Uani d . 1 . .
    C C21 0.4126(7) 0.6304(6) 1.3080(5) 0.0646(17) Uani d . 1 . .
    H H21 0.3854 0.6890 1.3279 0.077 Uiso calc R 1 . .
    C C22 0.5060(7) 0.6021(6) 1.3923(6) 0.0704(18) Uani d . 1 . .
    H H22 0.5467 0.6431 1.4693 0.084 Uiso calc R 1 . .
    C C23 0.5389(7) 0.5114(6) 1.3611(5) 0.0645(17) Uani d . 1 . .
    H H23 0.5995 0.4882 1.4172 0.077 Uiso calc R 1 . .
    C C24 0.4815(6) 0.4558(5) 1.2464(5) 0.0555(15) Uani d . 1 . .
    H H24 0.5037 0.3944 1.2257 0.067 Uiso calc R 1 . .
    Cl Cl1 0.19499(15) 0.84371(14) 0.29265(13) 0.0570(4) Uani d . 1 . .
    Cl Cl2 0.89001(17) 0.69411(16) 0.70403(14) 0.0648(4) Uani d . 1 . .
    Cl Cl3 0.47655(15) 0.34451(11) 0.99732(12) 0.0504(4) Uani d . 1 . .
    Cl Cl4 0.65816(14) 0.13410(12) 1.00771(12) 0.0496(3) Uani d . 1 . .
    Cu Cu1 0.44927(6) 0.12094(6) 0.99775(5) 0.0443(2) Uani d . 1 . .
    Cu Cu2 0.31420(7) 0.41888(6) 0.99518(5) 0.0482(2) Uani d . 1 . .
    N N1 0.3943(5) 0.4871(4) 1.1630(4) 0.0453(10) Uani d . 1 . .
    N N2 0.2185(5) 0.3987(4) 0.8269(4) 0.0483(11) Uani d . 1 . .
    N N3 0.3399(5) 0.0696(4) 0.8284(4) 0.0455(10) Uani d . 1 . .
    N N4 0.4983(5) 0.1550(4) 1.1649(4) 0.0492(11) Uani d . 1 . .
    O O1 0.2589(4) 0.0900(3) 0.9887(3) 0.0487(9) Uani d . 1 . .
    O O2 0.2049(4) 0.5195(3) 0.9940(3) 0.0533(10) Uani d . 1 . .
    O O3 1.0211(5) 0.7169(5) 0.6997(5) 0.0934(16) Uani d . 1 . .
    O O4 0.8206(10) 0.7530(10) 0.6406(10) 0.221(5) Uani d . 1 . .
    O O5 0.9105(10) 0.7257(15) 0.8086(7) 0.335(10) Uani d . 1 . .
    O O6 0.8156(9) 0.5888(7) 0.6593(12) 0.253(7) Uani d . 1 . .
    O O7 0.1715(12) 0.7738(12) 0.3473(14) 0.304(9) Uani d . 1 . .
    O O8 0.3380(7) 0.8819(6) 0.3202(8) 0.157(3) Uani d . 1 . .
    O O9 0.1338(12) 0.7967(16) 0.1870(8) 0.356(12) Uani d . 1 . .
    O O10 0.1404(10) 0.9200(9) 0.3042(11) 0.218(5) Uani d . 1 . .
    O O11 0.1331(5) 0.2760(4) 0.9973(4) 0.0675(11) Uani d D 1 . .
    H H11A 0.1292 0.3169 1.0566 0.101 Uiso d RD 1 . .
    H H11B 0.0516 0.2676 0.9381 0.101 Uiso d RD 1 . .
loop_
    _atom_site_aniso_label
    _atom_site_aniso_U_11
    _atom_site_aniso_U_22
    _atom_site_aniso_U_33
    _atom_site_aniso_U_12
    _atom_site_aniso_U_13
    _atom_site_aniso_U_23
    C1 0.065(4) 0.061(4) 0.047(3) 0.026(3) 0.018(3) 0.009(3)
    C2 0.082(5) 0.078(5) 0.053(4) 0.030(4) 0.012(4) 0.004(3)
    C3 0.125(7) 0.099(6) 0.048(4) 0.060(6) 0.042(5) 0.017(4)
    C4 0.102(6) 0.080(5) 0.072(5) 0.050(5) 0.057(5) 0.031(4)
    C5 0.071(4) 0.045(3) 0.057(3) 0.033(3) 0.039(3) 0.019(3)
    C6 0.065(4) 0.056(4) 0.072(4) 0.030(3) 0.046(3) 0.023(3)
    C7 0.042(3) 0.061(4) 0.070(4) 0.021(3) 0.019(3) 0.018(3)
    C8 0.047(3) 0.048(3) 0.056(3) 0.024(3) 0.018(3) 0.018(3)
    C9 0.045(3) 0.071(4) 0.064(4) 0.023(3) 0.005(3) 0.016(3)
    C10 0.077(5) 0.088(5) 0.049(4) 0.039(4) 0.012(3) 0.017(4)
    C11 0.083(5) 0.072(5) 0.052(4) 0.033(4) 0.032(3) 0.018(3)
    C12 0.054(3) 0.060(4) 0.046(3) 0.024(3) 0.024(3) 0.020(3)
    C13 0.079(5) 0.060(4) 0.053(4) 0.015(4) 0.033(3) 0.008(3)
    C14 0.066(4) 0.052(4) 0.047(3) 0.016(3) 0.024(3) 0.008(3)
    C15 0.078(5) 0.085(5) 0.041(4) 0.016(4) 0.021(3) 0.014(3)
    C16 0.073(4) 0.078(5) 0.048(4) 0.030(4) 0.017(3) 0.025(3)
    C17 0.047(3) 0.052(4) 0.047(3) 0.013(3) 0.020(3) 0.017(3)
    C18 0.061(4) 0.054(4) 0.054(3) 0.027(3) 0.022(3) 0.018(3)
    C19 0.080(4) 0.053(4) 0.056(4) 0.037(3) 0.037(3) 0.015(3)
    C20 0.055(3) 0.046(3) 0.050(3) 0.017(3) 0.029(3) 0.009(3)
    C21 0.086(5) 0.062(4) 0.049(4) 0.032(4) 0.031(3) 0.009(3)
    C22 0.081(5) 0.076(5) 0.049(4) 0.022(4) 0.032(3) 0.002(3)
    C23 0.063(4) 0.072(5) 0.046(3) 0.021(3) 0.013(3) 0.016(3)
    C24 0.070(4) 0.048(3) 0.051(3) 0.023(3) 0.027(3) 0.016(3)
    Cl1 0.0530(9) 0.0720(11) 0.0519(9) 0.0266(8) 0.0252(7) 0.0185(8)
    Cl2 0.0521(9) 0.0780(12) 0.0550(9) 0.0191(8) 0.0207(7) 0.0063(8)
    Cl3 0.0574(8) 0.0420(8) 0.0598(8) 0.0232(6) 0.0293(7) 0.0150(6)
    Cl4 0.0424(7) 0.0506(8) 0.0599(8) 0.0209(6) 0.0233(6) 0.0149(6)
    Cu1 0.0410(4) 0.0507(4) 0.0428(4) 0.0176(3) 0.0196(3) 0.0103(3)
    Cu2 0.0602(5) 0.0470(4) 0.0409(4) 0.0263(3) 0.0209(3) 0.0102(3)
    N1 0.054(3) 0.041(3) 0.041(2) 0.016(2) 0.021(2) 0.010(2)
    N2 0.057(3) 0.041(3) 0.043(3) 0.014(2) 0.021(2) 0.010(2)
    N3 0.046(3) 0.045(3) 0.043(3) 0.017(2) 0.017(2) 0.010(2)
    N4 0.063(3) 0.048(3) 0.047(3) 0.027(2) 0.030(2) 0.016(2)
    O1 0.049(2) 0.051(2) 0.057(2) 0.0208(18) 0.0314(19) 0.0182(19)
    O2 0.066(3) 0.054(2) 0.045(2) 0.033(2) 0.0210(18) 0.0109(18)
    O3 0.061(3) 0.107(4) 0.113(4) 0.026(3) 0.042(3) 0.029(3)
    O4 0.147(8) 0.260(12) 0.351(15) 0.151(9) 0.128(9) 0.141(11)
    O5 0.136(8) 0.70(3) 0.089(6) 0.059(12) 0.076(6) -0.015(10)
    O6 0.111(6) 0.093(6) 0.52(2) -0.001(5) 0.152(10) 0.014(9)
    O7 0.200(10) 0.398(19) 0.52(2) 0.167(12) 0.248(14) 0.384(19)
    O8 0.078(4) 0.124(6) 0.285(10) 0.039(4) 0.084(5) 0.091(6)
    O9 0.201(11) 0.66(3) 0.104(7) 0.225(16) -0.020(7) -0.122(12)
    O10 0.153(7) 0.171(9) 0.366(14) 0.118(7) 0.112(8) 0.048(9)
    O11 0.071(3) 0.066(3) 0.066(3) 0.019(2) 0.035(2) 0.019(2)
_geom_special_details
;
All e.s.d.'s (except the e.s.d. in the dihedral angle between two l.s. planes)
are estimated using the full covariance matrix. The cell e.s.d.'s are taken
into account individually in the estimation of e.s.d.'s in distances, angles
and torsion angles; correlations between e.s.d.'s in cell parameters are only
used when they are defined by crystal symmetry. An approximate (isotropic)
treatment of cell e.s.d.'s is used for estimating e.s.d.'s involving l.s.
planes.
;
loop_
    _geom_bond_atom_site_label_1
    _geom_bond_atom_site_label_2
    _geom_bond_site_symmetry_2
    _geom_bond_distance
    _geom_bond_publ_flag
    C1 N4 . 1.360(7) ?
    C1 C2 . 1.364(8) ?
    C1 H1 . 0.9300 ?
    C2 C3 . 1.394(11) ?
    C2 H2 . 0.9300 ?
    C3 C4 . 1.356(10) ?
    C3 H3 . 0.9300 ?
    C4 C5 . 1.381(8) ?
    C4 H4 . 0.9300 ?
    C5 N4 . 1.328(7) ?
    C5 C6 . 1.502(9) ?
    C6 O1 . 1.430(6) ?
    C6 H6A . 0.9700 ?
    C6 H6B . 0.9700 ?
    C7 O1 . 1.426(7) ?
    C7 C8 . 1.483(8) ?
    C7 H7A . 0.9700 ?
    C7 H7B . 0.9700 ?
    C8 N3 . 1.335(7) ?
    C8 C9 . 1.386(8) ?
    C9 C10 . 1.388(10) ?
    C9 H9 . 0.9300 ?
    C10 C11 . 1.376(9) ?
    C10 H10 . 0.9300 ?
    C11 C12 . 1.360(8) ?
    C11 H11 . 0.9300 ?
    C12 N3 . 1.353(7) ?
    C12 H12 . 0.9300 ?
    C13 C14 . 1.353(8) ?
    C13 C15 . 1.386(9) ?
    C13 H13 . 0.9300 ?
    C14 N2 . 1.352(7) ?
    C14 H14 . 0.9300 ?
    C15 C16 . 1.367(9) ?
    C15 H15 . 0.9300 ?
    C16 C17 . 1.389(8) ?
    C16 H16 . 0.9300 ?
    C17 N2 . 1.336(7) ?
    C17 C18 . 1.486(8) ?
    C18 O2 . 1.430(6) ?
    C18 H18A . 0.9700 ?
    C18 H18B . 0.9700 ?
    C19 O2 . 1.415(6) ?
    C19 C20 . 1.496(8) ?
    C19 H19A . 0.9700 ?
    C19 H19B . 0.9700 ?
    C20 N1 . 1.340(7) ?
    C20 C21 . 1.385(8) ?
    C21 C22 . 1.360(9) ?
    C21 H21 . 0.9300 ?
    C22 C23 . 1.377(9) ?
    C22 H22 . 0.9300 ?
    C23 C24 . 1.370(8) ?
    C23 H23 . 0.9300 ?
    C24 N1 . 1.342(7) ?
    C24 H24 . 0.9300 ?
    Cl1 O7 . 1.239(8) ?
    Cl1 O9 . 1.244(8) ?
    Cl1 O10 . 1.313(7) ?
    Cl1 O8 . 1.389(6) ?
    Cl2 O5 . 1.273(7) ?
    Cl2 O6 . 1.285(8) ?
    Cl2 O4 . 1.360(8) ?
    Cl2 O3 . 1.409(5) ?
    Cl3 Cu2 . 2.2511(15) Y
    Cl4 Cu1 . 2.2067(14) Y
    Cu1 N3 . 1.968(4) Y
    Cu1 O1 . 1.970(3) Y
    Cu1 N4 . 1.973(4) Y
    Cu2 N2 . 1.970(4) Y
    Cu2 N1 . 1.972(4) Y
    Cu2 O2 . 2.005(4) Y
    Cu2 O11 . 2.298(4) Y
    O11 H11A . 0.8969 ?
    O11 H11B . 0.8995 ?
loop_
    _geom_angle_atom_site_label_1
    _geom_angle_atom_site_label_2
    _geom_angle_atom_site_label_3
    _geom_angle_site_symmetry_1
    _geom_angle_site_symmetry_3
    _geom_angle
    _geom_angle_publ_flag
    N4 C1 C2 . . 120.2(6) ?
    N4 C1 H1 . . 119.9 ?
    C2 C1 H1 . . 119.9 ?
    C1 C2 C3 . . 119.1(7) ?
    C1 C2 H2 . . 120.5 ?
    C3 C2 H2 . . 120.5 ?
    C4 C3 C2 . . 120.2(6) ?
    C4 C3 H3 . . 119.9 ?
    C2 C3 H3 . . 119.9 ?
    C3 C4 C5 . . 118.6(7) ?
    C3 C4 H4 . . 120.7 ?
    C5 C4 H4 . . 120.7 ?
    N4 C5 C4 . . 121.6(6) ?
    N4 C5 C6 . . 117.1(5) ?
    C4 C5 C6 . . 121.3(6) ?
    O1 C6 C5 . . 107.2(5) ?
    O1 C6 H6A . . 110.3 ?
    C5 C6 H6A . . 110.3 ?
    O1 C6 H6B . . 110.3 ?
    C5 C6 H6B . . 110.3 ?
    H6A C6 H6B . . 108.5 ?
    O1 C7 C8 . . 108.0(5) ?
    O1 C7 H7A . . 110.1 ?
    C8 C7 H7A . . 110.1 ?
    O1 C7 H7B . . 110.1 ?
    C8 C7 H7B . . 110.1 ?
    H7A C7 H7B . . 108.4 ?
    N3 C8 C9 . . 121.3(5) ?
    N3 C8 C7 . . 117.1(5) ?
    C9 C8 C7 . . 121.6(6) ?
    C8 C9 C10 . . 119.2(6) ?
    C8 C9 H9 . . 120.4 ?
    C10 C9 H9 . . 120.4 ?
    C11 C10 C9 . . 118.8(6) ?
    C11 C10 H10 . . 120.6 ?
    C9 C10 H10 . . 120.6 ?
    C12 C11 C10 . . 119.5(6) ?
    C12 C11 H11 . . 120.2 ?
    C10 C11 H11 . . 120.2 ?
    N3 C12 C11 . . 122.0(6) ?
    N3 C12 H12 . . 119.0 ?
    C11 C12 H12 . . 119.0 ?
    C14 C13 C15 . . 118.8(6) ?
    C14 C13 H13 . . 120.6 ?
    C15 C13 H13 . . 120.6 ?
    N2 C14 C13 . . 122.7(6) ?
    N2 C14 H14 . . 118.6 ?
    C13 C14 H14 . . 118.6 ?
    C16 C15 C13 . . 118.8(6) ?
    C16 C15 H15 . . 120.6 ?
    C13 C15 H15 . . 120.6 ?
    C15 C16 C17 . . 120.2(6) ?
    C15 C16 H16 . . 119.9 ?
    C17 C16 H16 . . 119.9 ?
    N2 C17 C16 . . 120.4(6) ?
    N2 C17 C18 . . 118.3(5) ?
    C16 C17 C18 . . 121.3(6) ?
    O2 C18 C17 . . 107.8(5) ?
    O2 C18 H18A . . 110.2 ?
    C17 C18 H18A . . 110.2 ?
    O2 C18 H18B . . 110.2 ?
    C17 C18 H18B . . 110.2 ?
    H18A C18 H18B . . 108.5 ?
    O2 C19 C20 . . 107.9(4) ?
    O2 C19 H19A . . 110.1 ?
    C20 C19 H19A . . 110.1 ?
    O2 C19 H19B . . 110.1 ?
    C20 C19 H19B . . 110.1 ?
    H19A C19 H19B . . 108.4 ?
    N1 C20 C21 . . 120.4(5) ?
    N1 C20 C19 . . 117.7(5) ?
    C21 C20 C19 . . 121.9(5) ?
    C22 C21 C20 . . 120.6(6) ?
    C22 C21 H21 . . 119.7 ?
    C20 C21 H21 . . 119.7 ?
    C21 C22 C23 . . 118.5(6) ?
    C21 C22 H22 . . 120.8 ?
    C23 C22 H22 . . 120.8 ?
    C24 C23 C22 . . 119.2(6) ?
    C24 C23 H23 . . 120.4 ?
    C22 C23 H23 . . 120.4 ?
    N1 C24 C23 . . 122.1(6) ?
    N1 C24 H24 . . 119.0 ?
    C23 C24 H24 . . 119.0 ?
    O7 Cl1 O9 . . 109.6(11) ?
    O7 Cl1 O10 . . 111.8(7) ?
    O9 Cl1 O10 . . 104.2(8) ?
    O7 Cl1 O8 . . 108.2(6) ?
    O9 Cl1 O8 . . 105.6(7) ?
    O10 Cl1 O8 . . 117.1(6) ?
    O5 Cl2 O6 . . 111.9(9) ?
    O5 Cl2 O4 . . 108.8(9) ?
    O6 Cl2 O4 . . 108.4(7) ?
    O5 Cl2 O3 . . 109.3(5) ?
    O6 Cl2 O3 . . 109.4(5) ?
    O4 Cl2 O3 . . 108.9(5) ?
    N3 Cu1 O1 . . 80.97(17) Y
    N3 Cu1 N4 . . 161.79(19) Y
    O1 Cu1 N4 . . 81.04(17) Y
    N3 Cu1 Cl4 . . 98.72(13) Y
    O1 Cu1 Cl4 . . 173.09(12) Y
    N4 Cu1 Cl4 . . 98.80(14) Y
    N2 Cu2 N1 . . 159.85(19) Y
    N2 Cu2 O2 . . 80.78(17) Y
    N1 Cu2 O2 . . 80.45(16) Y
    N2 Cu2 Cl3 . . 98.32(14) Y
    N1 Cu2 Cl3 . . 98.09(13) Y
    O2 Cu2 Cl3 . . 165.86(13) Y
    N2 Cu2 O11 . . 93.89(17) Y
    N1 Cu2 O11 . . 92.93(17) Y
    O2 Cu2 O11 . . 88.68(16) Y
    Cl3 Cu2 O11 . . 105.46(12) Y
    C20 N1 C24 . . 119.1(5) ?
    C20 N1 Cu2 . . 115.3(4) ?
    C24 N1 Cu2 . . 125.5(4) ?
    C17 N2 C14 . . 119.1(5) ?
    C17 N2 Cu2 . . 115.1(4) ?
    C14 N2 Cu2 . . 125.8(4) ?
    C8 N3 C12 . . 119.2(5) ?
    C8 N3 Cu1 . . 115.0(4) ?
    C12 N3 Cu1 . . 125.8(4) ?
    C5 N4 C1 . . 120.3(5) ?
    C5 N4 Cu1 . . 115.0(4) ?
    C1 N4 Cu1 . . 124.6(4) ?
    C7 O1 C6 . . 117.4(5) ?
    C7 O1 Cu1 . . 115.1(3) ?
    C6 O1 Cu1 . . 115.1(3) ?
    C19 O2 C18 . . 117.2(4) ?
    C19 O2 Cu2 . . 115.9(3) ?
    C18 O2 Cu2 . . 115.2(3) ?
    Cu2 O11 H11A . . 94.6 ?
    Cu2 O11 H11B . . 109.4 ?
    H11A O11 H11B . . 101.6 ?
loop_
    _geom_torsion_atom_site_label_1
    _geom_torsion_atom_site_label_2
    _geom_torsion_atom_site_label_3
    _geom_torsion_atom_site_label_4
    _geom_torsion_site_symmetry_1
    _geom_torsion_site_symmetry_2
    _geom_torsion_site_symmetry_3
    _geom_torsion_site_symmetry_4
    _geom_torsion
    _geom_torsion_publ_flag
    N4 C1 C2 C3 . . . . 0.5(10) ?
    C1 C2 C3 C4 . . . . -1.4(11) ?
    C2 C3 C4 C5 . . . . 1.7(11) ?
    C3 C4 C5 N4 . . . . -1.1(10) ?
    C3 C4 C5 C6 . . . . 177.2(6) ?
    N4 C5 C6 O1 . . . . -16.3(7) ?
    C4 C5 C6 O1 . . . . 165.4(5) ?
    O1 C7 C8 N3 . . . . 13.7(7) ?
    O1 C7 C8 C9 . . . . -167.1(5) ?
    N3 C8 C9 C10 . . . . 1.2(9) ?
    C7 C8 C9 C10 . . . . -177.9(6) ?
    C8 C9 C10 C11 . . . . -1.6(10) ?
    C9 C10 C11 C12 . . . . 1.2(10) ?
    C10 C11 C12 N3 . . . . -0.3(10) ?
    C15 C13 C14 N2 . . . . 0.2(10) ?
    C14 C13 C15 C16 . . . . -1.2(10) ?
    C13 C15 C16 C17 . . . . 1.4(10) ?
    C15 C16 C17 N2 . . . . -0.6(9) ?
    C15 C16 C17 C18 . . . . 179.2(6) ?
    N2 C17 C18 O2 . . . . -11.5(7) ?
    C16 C17 C18 O2 . . . . 168.8(5) ?
    O2 C19 C20 N1 . . . . 10.1(7) ?
    O2 C19 C20 C21 . . . . -171.0(5) ?
    N1 C20 C21 C22 . . . . 0.8(9) ?
    C19 C20 C21 C22 . . . . -178.0(6) ?
    C20 C21 C22 C23 . . . . -3.2(10) ?
    C21 C22 C23 C24 . . . . 2.7(10) ?
    C22 C23 C24 N1 . . . . 0.3(10) ?
    C21 C20 N1 C24 . . . . 2.1(8) ?
    C19 C20 N1 C24 . . . . -179.0(5) ?
    C21 C20 N1 Cu2 . . . . -177.1(4) ?
    C19 C20 N1 Cu2 . . . . 1.8(6) ?
    C23 C24 N1 C20 . . . . -2.7(8) ?
    C23 C24 N1 Cu2 . . . . 176.4(4) ?
    N2 Cu2 N1 C20 . . . . 12.5(8) ?
    O2 Cu2 N1 C20 . . . . -9.0(4) ?
    Cl3 Cu2 N1 C20 . . . . 156.7(4) ?
    O11 Cu2 N1 C20 . . . . -97.2(4) ?
    N2 Cu2 N1 C24 . . . . -166.6(5) ?
    O2 Cu2 N1 C24 . . . . 171.8(5) ?
    Cl3 Cu2 N1 C24 . . . . -22.4(5) ?
    O11 Cu2 N1 C24 . . . . 83.7(5) ?
    C16 C17 N2 C14 . . . . -0.5(8) ?
    C18 C17 N2 C14 . . . . 179.8(5) ?
    C16 C17 N2 Cu2 . . . . 179.3(4) ?
    C18 C17 N2 Cu2 . . . . -0.4(7) ?
    C13 C14 N2 C17 . . . . 0.6(9) ?
    C13 C14 N2 Cu2 . . . . -179.1(5) ?
    N1 Cu2 N2 C17 . . . . -13.2(8) ?
    O2 Cu2 N2 C17 . . . . 8.4(4) ?
    Cl3 Cu2 N2 C17 . . . . -157.4(4) ?
    O11 Cu2 N2 C17 . . . . 96.4(4) ?
    N1 Cu2 N2 C14 . . . . 166.6(5) ?
    O2 Cu2 N2 C14 . . . . -171.9(5) ?
    Cl3 Cu2 N2 C14 . . . . 22.4(5) ?
    O11 Cu2 N2 C14 . . . . -83.8(5) ?
    C9 C8 N3 C12 . . . . -0.3(8) ?
    C7 C8 N3 C12 . . . . 178.8(5) ?
    C9 C8 N3 Cu1 . . . . -179.5(4) ?
    C7 C8 N3 Cu1 . . . . -0.3(6) ?
    C11 C12 N3 C8 . . . . -0.2(8) ?
    C11 C12 N3 Cu1 . . . . 178.9(4) ?
    O1 Cu1 N3 C8 . . . . -9.1(4) ?
    N4 Cu1 N3 C8 . . . . -0.1(8) ?
    Cl4 Cu1 N3 C8 . . . . 163.9(4) ?
    O1 Cu1 N3 C12 . . . . 171.7(5) ?
    N4 Cu1 N3 C12 . . . . -179.2(5) ?
    Cl4 Cu1 N3 C12 . . . . -15.2(5) ?
    C4 C5 N4 C1 . . . . 0.1(8) ?
    C6 C5 N4 C1 . . . . -178.2(5) ?
    C4 C5 N4 Cu1 . . . . -179.3(5) ?
    C6 C5 N4 Cu1 . . . . 2.3(6) ?
    C2 C1 N4 C5 . . . . 0.1(9) ?
    C2 C1 N4 Cu1 . . . . 179.6(5) ?
    N3 Cu1 N4 C5 . . . . -0.5(8) ?
    O1 Cu1 N4 C5 . . . . 8.5(4) ?
    Cl4 Cu1 N4 C5 . . . . -164.5(4) ?
    N3 Cu1 N4 C1 . . . . -180.0(5) ?
    O1 Cu1 N4 C1 . . . . -170.9(5) ?
    Cl4 Cu1 N4 C1 . . . . 16.1(5) ?
    C8 C7 O1 C6 . . . . -161.6(4) ?
    C8 C7 O1 Cu1 . . . . -21.1(6) ?
    C5 C6 O1 C7 . . . . 163.5(4) ?
    C5 C6 O1 Cu1 . . . . 23.1(5) ?
    N3 Cu1 O1 C7 . . . . 17.4(4) ?
    N4 Cu1 O1 C7 . . . . -159.8(4) ?
    Cl4 Cu1 O1 C7 . . . . -70.6(10) ?
    N3 Cu1 O1 C6 . . . . 158.8(4) ?
    N4 Cu1 O1 C6 . . . . -18.4(4) ?
    Cl4 Cu1 O1 C6 . . . . 70.8(11) ?
    C20 C19 O2 C18 . . . . -158.7(5) ?
    C20 C19 O2 Cu2 . . . . -17.4(6) ?
    C17 C18 O2 C19 . . . . 159.6(5) ?
    C17 C18 O2 Cu2 . . . . 18.0(6) ?
    N2 Cu2 O2 C19 . . . . -157.4(4) ?
    N1 Cu2 O2 C19 . . . . 15.3(4) ?
    Cl3 Cu2 O2 C19 . . . . -69.9(6) ?
    O11 Cu2 O2 C19 . . . . 108.5(4) ?
    N2 Cu2 O2 C18 . . . . -15.2(4) ?
    N1 Cu2 O2 C18 . . . . 157.4(4) ?
    Cl3 Cu2 O2 C18 . . . . 72.2(6) ?
    O11 Cu2 O2 C18 . . . . -109.4(4) ?
loop_
    _geom_hbond_atom_site_label_D
    _geom_hbond_atom_site_label_H
    _geom_hbond_atom_site_label_A
    _geom_hbond_site_symmetry_A
    _geom_hbond_distance_DH
    _geom_hbond_distance_HA
    _geom_hbond_distance_DA
    _geom_hbond_angle_DHA
    O11 H11A O5 2_667 0.90 2.05 2.725(8) 131.4
    O11 H11B O9 2_566 0.90 1.92 2.787(10) 162.7
data_global
_journal_date_recd_electronic     2009-07-05
_journal_date_accepted     2009-07-10
_journal_name_full     'Acta Crystallographica, Section E'
_journal_year     2009
_journal_volume     65
_journal_issue      8
_journal_page_first     m933
_journal_page_last     m933
_journal_paper_category     QM
_journal_coeditor_code     LH2860
_publ_contact_author_name     'Li Hong'
_publ_contact_author_address
;
Department of Chemistry and Chemical Engineering
Institute of Materials Chemistry
Binzhou University
Binzhou 256603
People's Republic of China
;
_publ_contact_author_email     honglizhang1968@yahoo.cn
_publ_contact_author_fax     '86 534 3190038'
_publ_contact_author_phone     '86 534 3190038'
_publ_section_title
;
Chlorido[2,2'-(oxydimethylene)dipyridine]copper(II)
perchlorate--aquachlorido[2,2'-(oxydimethylene)dipyridine]copper(II)
perchlorate (1/1)
;
loop_
    _publ_author_name
    _publ_author_address
    'Li, Hong'
;
Department of Chemistry and Chemical Engineering
Institute of Materials Chemistry
Binzhou University
Binzhou 256603
People's Republic of China
;
    'Xie, Long Miao'
;
Department of Chemistry
Shandong Normal University
Jinan 250014
People's Republic of China
;
    'Zhang, Shi Guo'
;
Department of Chemistry and Chemical Engineering
Institute of Materials Chemistry
Binzhou University
Binzhou 256603
People's Republic of China
;
