# Supplementary material for: Chlorido[2,2′-(oxydimethyl­ene)­dipyridine]copper(II) perchlorate–aqua­chlorido[2,2′-(oxydimethyl­ene)­dipyridine]copper(II) perchlorate (1/1)
Source: Acta Crystallogr Sect E Struct Rep Online. 2009 Jul 18;65(Pt 8):m933. doi: 10.1107/S1600536809027123 (PMC2977150; doi:10.1107/S1600536809027123)
Supplement: Supplementary file 2 [file e-65-0m933-Isup2.hkl]

# 
# h,k,l, Fc-squared, Fo-squared, sigma(Fo-squared) and status flag 
# 
data_I
_shelx_title ' 70531CM in P-1' 
_shelx_refln_list_code          4 
_shelx_F_calc_maximum      236.66 
_exptl_crystal_F_000       824.00 
_reflns_d_resolution_high  0.8107 
 
loop_ 
 _symmetry_equiv_pos_as_xyz 
 'x, y, z' 
 '-x, -y, -z' 
 
_cell_length_a    10.9972 
_cell_length_b    12.8823 
_cell_length_c    12.9130 
_cell_angle_alpha  97.174 
_cell_angle_beta  112.031 
_cell_angle_gamma 106.851 
 
_shelx_F_squared_multiplier     1.000 
 
loop_ 
 _refln_index_h 
 _refln_index_k 
 _refln_index_l 
 _refln_F_squared_calc 
 _refln_F_squared_meas 
 _refln_F_squared_sigma 
 _refln_observed_status 
   1   0   0     6474.32     8253.14    192.52 o 
   2   0   0     1646.72     2130.17     51.41 o 
   3   0   0     8441.56    10134.02    234.95 o 
   4   0   0     1734.63     2035.46     51.42 o 
   5   0   0      896.28     1082.20     30.63 o 
   6   0   0     2172.15     1981.51     79.66 o 
   7   0   0       56.36       40.43     15.04 o 
   8   0   0      291.69      294.51     30.48 o 
   9   0   0      787.35      763.98     50.90 o 
  10   0   0       17.03       12.46     22.33 o 
  11   0   0       14.84       13.25     24.98 o 
 -11   1   0      309.70      362.50     43.34 o 
 -10   1   0      243.01      241.23     33.86 o 
  -9   1   0      176.74      172.37     27.37 o 
  -8   1   0      179.67      179.46     25.91 o 
  -7   1   0       19.66       26.24     14.58 o 
  -6   1   0     4832.08     4738.71    115.77 o 
  -5   1   0     5772.32     6087.33    145.17 o 
  -4   1   0     1931.93     2177.25     54.92 o 
  -3   1   0     2297.71     2661.99     64.81 o 
  -2   1   0      303.14      303.94     10.00 o 
  -1   1   0      334.13      350.08     10.61 o 
   0   1   0       11.07        9.01      2.05 o 
   1   1   0     4711.26     5712.69    132.60 o 
   2   1   0     1511.37     1834.60     45.41 o 
   3   1   0     2237.88     2085.78     52.07 o 
   4   1   0       26.02       30.01      4.36 o 
   5   1   0      125.54      128.26     15.84 o 
   6   1   0     2048.41     1956.93     80.59 o 
   7   1   0       13.12       29.69     15.18 o 
   8   1   0       26.32       25.45     17.50 o 
   9   1   0       55.09       84.43     23.00 o 
  10   1   0      197.87      234.53     36.12 o 
  11   1   0       24.44       14.45     28.50 o 
 -12   2   0       47.43       61.23     33.40 o 
 -11   2   0      221.31      245.27     37.44 o 
 -10   2   0       52.37       46.85     21.80 o 
  -9   2   0       90.14       71.71     20.41 o 
  -8   2   0      133.95      151.56     23.66 o 
  -7   2   0      504.74      513.21     35.12 o 
  -6   2   0        0.67       13.17      5.65 o 
  -5   2   0     5402.57     5695.90    136.71 o 
  -4   2   0     2766.14     3212.01     79.09 o 
  -3   2   0     2182.63     2177.16     54.33 o 
  -2   2   0    16756.70    21576.07    495.03 o 
  -1   2   0    18499.96    23086.45    576.49 o 
   0   2   0     2167.99     2264.69     78.73 o 
   1   2   0     3084.79     3634.79    122.87 o 
   2   2   0      375.93      430.03     41.42 o 
   3   2   0       13.54       13.46      4.54 o 
   4   2   0     2629.39     2910.67     73.12 o 
   5   2   0     3303.26     3452.76     86.35 o 
   6   2   0      136.35      147.52     20.61 o 
   7   2   0      413.93      373.31     33.20 o 
   8   2   0      719.94      622.62     43.21 o 
   9   2   0      138.81      169.72     30.22 o 
  10   2   0        1.69       27.30     25.18 o 
  11   2   0       11.38        5.63     32.94 o 
 -12   3   0       31.14       51.82     30.88 o 
 -11   3   0       52.08       44.00     26.18 o 
 -10   3   0      205.19      169.39     30.15 o 
  -9   3   0      151.02      178.40     27.37 o 
  -8   3   0      477.39      419.83     33.33 o 
  -7   3   0     2210.17     2243.15     91.06 o 
  -6   3   0     1777.28     1664.08     83.54 o 
  -5   3   0      181.67      174.52     10.72 o 
  -4   3   0       79.62       71.37      6.99 o 
  -3   3   0      311.70      307.45     10.53 o 
  -2   3   0    11486.87    12435.32    287.57 o 
  -1   3   0    30212.81    33875.61    774.74 o 
   0   3   0     1782.53     2249.45     80.06 o 
   1   3   0      665.57      609.37     26.38 o 
   2   3   0     5678.03     5856.98    160.61 o 
   3   3   0      290.38      358.22     15.15 o 
   4   3   0       14.34       25.44      6.71 o 
   5   3   0     3527.87     2797.18    107.36 o 
   6   3   0      130.25      153.35     22.47 o 
   7   3   0      350.46      412.67     36.12 o 
   8   3   0      387.40      443.16     40.56 o 
   9   3   0        0.79        0.00     21.14 o 
  10   3   0       58.70       60.97     32.27 o 
 -12   4   0       79.49      100.93     33.40 o 
 -11   4   0       26.89       21.74     23.86 o 
 -10   4   0       27.13       19.48     20.15 o 
  -9   4   0       26.57       22.47     16.57 o 
  -8   4   0       28.50       27.90     14.31 o 
  -7   4   0       40.98       21.95      7.95 o 
  -6   4   0       12.32       31.03      7.77 o 
  -5   4   0      485.71      524.62     20.41 o 
  -4   4   0     8540.39     9525.74    185.67 o 
  -3   4   0       75.46      120.80     11.65 o 
  -2   4   0       71.13       64.33      6.29 o 
   0   4   0     9156.84    10116.26    338.45 o 
   1   4   0     4310.07     5393.50    184.50 o 
   2   4   0     1116.47      820.64     35.79 o 
   3   4   0      300.21      305.56     15.39 o 
   4   4   0       21.28        4.48      7.56 o 
   5   4   0       76.63       74.36     18.69 o 
   6   4   0       96.27      107.49     23.19 o 
   7   4   0      254.55      226.78     31.61 o 
   8   4   0      607.90      657.35     49.37 o 
   9   4   0      379.91      304.19     40.76 o 
  10   4   0       82.03       56.53     34.73 o 
 -12   5   0       14.20        0.00     23.53 o 
 -11   5   0      307.97      299.41     37.24 o 
 -10   5   0      687.80      626.79     47.38 o 
  -9   5   0     1422.40     1356.31     68.33 o 
  -8   5   0      164.26      149.11     22.66 o 
  -7   5   0        0.06        0.00      6.73 o 
  -6   5   0     3344.16     3074.04     65.60 o 
  -5   5   0     4091.97     4073.37     83.54 o 
  -4   5   0     3709.53     3826.75     77.97 o 
  -3   5   0      551.86      557.56     20.33 o 
  -2   5   0     4624.49     4552.38    154.21 o 
  -1   5   0     4527.56     4865.84    169.79 o 
   0   5   0     1121.01     1122.64     47.85 o 
   1   5   0     1494.06     1477.72     59.45 o 
   2   5   0     1338.46     1314.09     54.67 o 
   3   5   0     2851.11     2936.70     77.26 o 
   4   5   0      554.77      570.01     32.54 o 
   5   5   0      639.70      606.65     41.55 o 
   6   5   0        1.25       12.26     19.42 o 
   7   5   0      100.57       79.13     26.38 o 
   8   5   0       47.38       67.53     30.02 o 
   9   5   0        0.27       34.06     30.48 o 
 -12   6   0       63.73       77.74     27.97 o 
 -11   6   0       25.18       35.12     23.73 o 
 -10   6   0      124.36      159.91     29.56 o 
  -9   6   0       63.08       94.04     24.06 o 
  -8   6   0       58.49       34.99     15.97 o 
  -7   6   0       49.40       69.29     12.72 o 
  -6   6   0     2109.49     1886.01     54.26 o 
  -5   6   0       84.44       78.81      9.89 o 
  -4   6   0     1928.69     2121.69     57.94 o 
  -3   6   0    19300.58    20880.39    675.57 o 
  -2   6   0     3045.37     4037.93    100.49 o 
  -1   6   0       33.49       22.27     10.27 o 
   0   6   0       90.32      149.51     16.37 o 
   1   6   0       84.71       25.38     10.40 o 
   2   6   0      923.24      645.35     34.66 o 
   3   6   0       73.74      102.85     11.95 o 
   4   6   0      564.21      615.86     41.55 o 
   5   6   0      950.22     1199.58     64.02 o 
   6   6   0      557.89      556.81     45.59 o 
   7   6   0      144.96      109.08     28.96 o 
   8   6   0       31.75       34.06     29.95 o 
   9   6   0        0.20        0.00     30.95 o 
 -12   7   0       38.87       33.67     25.65 o 
 -11   7   0        0.93        0.00     17.89 o 
 -10   7   0        3.55       21.07     21.14 o 
  -9   7   0     1248.30     1159.42     62.43 o 
  -8   7   0      807.70      848.54     49.24 o 
  -7   7   0      189.42      116.77     19.88 o 
  -6   7   0     1241.42     1168.10     54.48 o 
  -5   7   0     1983.28     1985.36     79.66 o 
  -4   7   0       43.10       32.08     10.93 o 
  -3   7   0      473.75      440.20     20.08 o 
  -2   7   0      117.07      120.15     17.30 o 
  -1   7   0       72.38       53.61     14.51 o 
   0   7   0     3803.85     3838.44    141.49 o 
   1   7   0      228.43      250.24     22.27 o 
   2   7   0      654.10      696.78     38.64 o 
   3   7   0       17.57        0.00     15.74 o 
   4   7   0      685.21      727.92     48.31 o 
   5   7   0       17.57       38.84     21.01 o 
   6   7   0       89.28       89.07     28.63 o 
   7   7   0       98.40      157.73     35.32 o 
   8   7   0       79.12       40.56     33.60 o 
 -12   8   0      100.44      101.79     31.08 o 
 -11   8   0      192.03      154.48     31.28 o 
 -10   8   0        1.17        5.70     21.94 o 
  -9   8   0       90.76       73.03     23.99 o 
  -8   8   0       15.10       13.47     10.31 o 
  -7   8   0        1.56       12.37      9.15 o 
  -6   8   0      257.45      242.75     24.52 o 
  -5   8   0       21.36       30.11      9.21 o 
  -4   8   0     1475.00     1278.67     41.22 o 
  -3   8   0      927.64     1281.23     40.89 o 
  -2   8   0      841.74      771.13     43.81 o 
  -1   8   0      359.61      443.22     31.35 o 
   0   8   0      213.90      294.05     25.71 o 
   1   8   0     1381.62      994.73     50.37 o 
   2   8   0      450.92      659.00     39.76 o 
   3   8   0       14.77        3.63     10.40 o 
   4   8   0      111.99      158.26     29.16 o 
   5   8   0      408.52      382.78     40.62 o 
   6   8   0        4.57        5.10     24.79 o 
   7   8   0        7.75        0.00     27.04 o 
 -12   9   0       24.46       10.07     23.46 o 
 -11   9   0       75.50       64.95     27.17 o 
 -10   9   0     1334.50     1259.16     69.52 o 
  -9   9   0      844.96      799.30     35.76 o 
  -8   9   0        4.35       14.80     14.25 o 
  -7   9   0       39.63       31.30     11.10 o 
  -6   9   0        1.43        1.93      9.00 o 
  -5   9   0      127.07      187.49     24.26 o 
  -4   9   0     2167.98     2080.36     66.64 o 
  -3   9   0      721.79      688.96     41.75 o 
  -2   9   0      459.76      449.39     34.73 o 
  -1   9   0     4382.72     4347.07    163.49 o 
   0   9   0      253.72      215.45     25.71 o 
   1   9   0       62.44       29.76     17.30 o 
   2   9   0      278.63      294.91     29.23 o 
   3   9   0      441.67      392.37     27.80 o 
   4   9   0      385.60      409.36     41.29 o 
   5   9   0      411.12      310.22     40.16 o 
   6   9   0       18.49        0.00     26.44 o 
 -11  10   0      126.99      110.28     27.90 o 
 -10  10   0       15.17       28.63     22.07 o 
  -9  10   0       38.22       18.52     13.83 o 
  -8  10   0        1.95       16.21     13.04 o 
  -7  10   0     1989.35     2066.77     64.57 o 
  -6  10   0     1902.52     2027.49     62.63 o 
  -5  10   0      295.65      284.52     20.63 o 
  -4  10   0      703.47      665.10     43.81 o 
  -3  10   0      139.17      181.85     25.85 o 
  -2  10   0      328.49      252.83     29.29 o 
  -1  10   0      654.18      748.07     47.65 o 
   0  10   0       32.03       13.06     17.16 o 
   1  10   0       20.43       52.82     20.94 o 
   2  10   0       16.75       34.00     20.74 o 
   3  10   0       12.84       34.99     19.15 o 
   4  10   0       51.39        0.00     22.20 o 
   5  10   0      107.11       93.44     31.61 o 
   6  10   0        2.95        0.00     32.01 o 
 -11  11   0        0.51       21.67     24.72 o 
 -10  11   0        4.46       28.10     23.46 o 
  -9  11   0      371.25      380.85     27.24 o 
  -8  11   0      363.45      374.37     35.12 o 
  -7  11   0        2.77        0.94     18.99 o 
  -6  11   0      166.73      185.30     19.68 o 
  -5  11   0      189.13      199.20     33.37 o 
  -4  11   0      320.31      341.23     33.60 o 
  -3  11   0       28.24       20.01     18.69 o 
  -2  11   0      802.21      770.87     50.70 o 
  -1  11   0      195.06      262.57     32.61 o 
   0  11   0      699.19      694.72     50.43 o 
   1  11   0      172.60      194.77     30.48 o 
   2  11   0        3.22        0.00     20.94 o 
   3  11   0      278.91      247.79     34.59 o 
   4  11   0      197.98      148.05     34.59 o 
   5  11   0        2.33        0.00     29.36 o 
 -11  12   0      103.41       74.22     28.83 o 
 -10  12   0      173.69      232.88     37.11 o 
  -9  12   0       63.00       37.41     20.54 o 
  -8  12   0      110.19      111.18     20.02 o 
  -7  12   0      191.79      202.84     21.71 o 
  -6  12   0       51.19       35.12     15.01 o 
  -5  12   0       23.91        0.00     17.03 o 
  -4  12   0       55.55       63.62     23.73 o 
  -3  12   0        4.04       13.78     20.61 o 
  -2  12   0      587.48      649.06     48.78 o 
  -1  12   0       26.50       44.07     23.73 o 
   0  12   0        4.96        6.43     22.73 o 
   1  12   0        1.40        0.00     22.86 o 
   3  12   0       41.16       55.40     26.77 o 
   4  12   0       36.90       26.18     32.27 o 
 -10  13   0       49.51       49.48     23.86 o 
  -9  13   0       67.85       79.12     25.35 o 
  -8  13   0      173.22      182.12     23.79 o 
  -7  13   0        2.72        0.00     14.35 o 
  -6  13   0       44.33       65.61     25.71 o 
  -5  13   0        2.84        0.00     18.89 o 
  -4  13   0       11.00       40.49     26.04 o 
  -3  13   0      153.71      159.78     31.01 o 
  -2  13   0      181.34      186.49     32.87 o 
  -1  13   0      858.23      959.94     65.67 o 
   0  13   0      103.62      134.80     33.14 o 
   1  13   0       61.69       67.33     30.02 o 
  -9  14   0       20.46       24.54     18.21 o 
  -8  14   0        1.30       13.89     16.74 o 
  -7  14   0      377.00      399.68     44.07 o 
  -6  14   0      573.00      724.41     56.46 o 
  -5  14   0      156.02      144.67     32.80 o 
  -4  14   0        6.78       19.22     25.25 o 
  -3  14   0       46.51       52.62     29.76 o 
  -2  14   0       38.18       70.51     31.41 o 
  -1  14   0      196.35      196.36     38.17 o 
   0  14   0       44.16       58.19     32.27 o 
   1  14   0        1.24       29.89     35.79 o 
  -7  15   0        1.51        0.00     23.33 o 
  -6  15   0       15.07       11.93     24.79 o 
  -5  15   0       25.75       63.36     32.47 o 
  -4  15   0      141.16      201.73     40.62 o 
  -3  15   0       35.59       17.16     31.41 o 
  -2  15   0        8.45       47.25     34.13 o 
  -1  15   0        4.09        0.00     32.94 o 
   1 -15   1       28.39       24.12     33.14 o 
   2 -15   1        7.92        0.00     30.62 o 
   3 -15   1        3.39        7.36     29.62 o 
   4 -15   1      124.02      113.19     35.72 o 
   5 -15   1      124.43      117.96     30.88 o 
   6 -15   1       12.40       20.35     24.26 o 
   7 -15   1        1.68       44.34     24.79 o 
  -1 -14   1       12.87        8.02     29.82 o 
   0 -14   1       54.92       82.91     33.80 o 
   1 -14   1      137.50      107.56     32.14 o 
   2 -14   1       16.38       41.75     25.85 o 
   3 -14   1        0.24        0.00     25.32 o 
   4 -14   1       62.42       54.28     28.50 o 
   5 -14   1      917.20      919.58     60.51 o 
   6 -14   1      708.40      826.21     58.25 o 
   7 -14   1      246.99      291.29     26.97 o 
   8 -14   1       21.52       11.85     17.99 o 
   9 -14   1       56.75       73.82     20.21 o 
  -3 -13   1       28.66       12.66     27.37 o 
  -1 -13   1       39.19       47.45     28.83 o 
   0 -13   1      783.72      836.21     61.23 o 
   1 -13   1      361.94      364.43     41.02 o 
   2 -13   1      146.93      154.28     31.21 o 
   3 -13   1       31.24       53.55     23.19 o 
   4 -13   1      147.23      130.95     28.50 o 
   5 -13   1       43.76       13.19     20.68 o 
   6 -13   1       58.88       44.34     23.06 o 
   7 -13   1        4.26       30.38     16.19 o 
   8 -13   1      201.34      202.10     24.28 o 
   9 -13   1       28.75       22.12     17.39 o 
  10 -13   1        2.94        9.29     16.59 o 
  -4 -12   1       36.83       36.45     29.42 o 
  -3 -12   1        0.45        1.79     22.60 o 
  -2 -12   1       41.52       61.43     25.98 o 
  -1 -12   1        7.74        0.00     22.20 o 
   0 -12   1       25.96       40.03     22.60 o 
   1 -12   1      131.07      185.96     32.14 o 
   2 -12   1      578.24      574.37     45.26 o 
   3 -12   1      433.15      503.33     42.55 o 
   4 -12   1      103.41      132.01     26.38 o 
   5 -12   1       52.19      111.73     25.85 o 
   6 -12   1       23.33       43.25     15.62 o 
   7 -12   1        0.68        0.00     13.68 o 
   8 -12   1      146.94      177.88     21.97 o 
   9 -12   1        0.41       12.97     15.40 o 
  10 -12   1      172.98      196.56     35.72 o 
  -5 -11   1       10.26       25.98     29.82 o 
  -4 -11   1       25.90       11.80     24.85 o 
  -3 -11   1      461.71      435.40     41.42 o 
  -2 -11   1        2.67        0.00     19.42 o 
  -1 -11   1      336.49      290.93     32.94 o 
   0 -11   1      112.50       86.88     24.72 o 
   1 -11   1       87.17      107.89     24.72 o 
   2 -11   1       75.60       54.08     21.27 o 
   3 -11   1      107.20       72.17     23.73 o 
   4 -11   1      783.98      790.02     49.77 o 
   5 -11   1      260.26      286.91     30.48 o 
   6 -11   1       94.82       67.90     15.49 o 
   7 -11   1      236.44      212.15     21.29 o 
   8 -11   1      828.62      749.64     35.30 o 
   9 -11   1       43.29       27.05     16.06 o 
  10 -11   1       17.68       21.21     24.19 o 
  11 -11   1        0.49       14.78     22.80 o 
  -6 -10   1        0.83       13.85     30.09 o 
  -5 -10   1       81.76      110.41     31.74 o 
  -4 -10   1       55.19       20.48     23.73 o 
  -2 -10   1        3.70       10.74     18.95 o 
  -1 -10   1       49.32       86.09     20.94 o 
   0 -10   1        2.44       30.22     18.36 o 
   1 -10   1      497.80      671.40     44.80 o 
   2 -10   1     1487.04     1579.51     74.95 o 
   3 -10   1      256.15      195.83     26.51 o 
   4 -10   1     1223.41     1248.83     42.90 o 
   5 -10   1     1084.46     1097.12     55.93 o 
   6 -10   1     1042.25     1078.50     57.13 o 
   7 -10   1     2338.82     2308.56     99.34 o 
   8 -10   1      404.82      430.50     39.76 o 
   9 -10   1      137.38      148.12     20.88 o 
  10 -10   1        5.67       20.88     23.06 o 
  11 -10   1      100.58      126.38     31.74 o 
  -7  -9   1        7.43       62.56     34.53 o 
  -6  -9   1       19.33       13.59     26.04 o 
  -5  -9   1      129.24       92.65     27.24 o 
  -4  -9   1     1618.70     1576.79     78.47 o 
  -3  -9   1      267.31      236.39     26.77 o 
  -2  -9   1        2.52        7.69     14.25 o 
  -1  -9   1      657.99      668.35     42.02 o 
   0  -9   1      519.39      479.67     36.45 o 
   1  -9   1     4237.74     4230.76    159.65 o 
   2  -9   1     4398.89     4314.53    160.91 o 
   4  -9   1     2111.36     2203.10     64.06 o 
   5  -9   1      252.50      202.86     49.34 o 
   6  -9   1       17.41       13.60      9.92 o 
   7  -9   1       81.37       85.35     13.82 o 
   8  -9   1        1.59        0.00     11.24 o 
   9  -9   1      102.57       99.47     26.11 o 
  10  -9   1      572.78      674.91     52.02 o 
  11  -9   1       84.76       42.35     26.18 o 
  -8  -8   1        0.49        0.00     34.39 o 
  -7  -8   1       30.28        0.00     26.31 o 
  -6  -8   1        0.29        0.00     21.80 o 
  -5  -8   1       69.77       89.27     23.79 o 
  -4  -8   1      267.06      198.95     29.42 o 
  -3  -8   1       21.20        5.43     13.39 o 
  -2  -8   1       44.72       76.61     16.70 o 
  -1  -8   1      402.27      353.89     27.83 o 
   0  -8   1      204.86      119.35     18.75 o 
   1  -8   1      117.01      207.56     22.07 o 
   3  -8   1     1497.43     1593.26     47.79 o 
   4  -8   1      168.63      148.83     13.47 o 
   5  -8   1      372.97      349.59     19.63 o 
   6  -8   1      738.88      660.89     27.81 o 
   7  -8   1      300.89      347.02     21.02 o 
   8  -8   1       51.44       53.40     13.17 o 
   9  -8   1        3.44        5.24     19.48 o 
  10  -8   1       24.70        7.82     20.68 o 
  11  -8   1      227.30      270.19     38.24 o 
  12  -8   1        4.43        7.95     23.19 o 
  -8  -7   1       94.86      140.43     36.78 o 
  -7  -7   1      103.32      142.02     32.47 o 
  -6  -7   1       25.02       68.46     25.58 o 
  -5  -7   1      289.59      318.77     34.20 o 
  -4  -7   1      528.45      626.73     43.34 o 
  -3  -7   1     1565.65     1539.97     47.90 o 
  -2  -7   1      162.98      158.52     18.69 o 
  -1  -7   1       20.34        8.81     11.00 o 
   0  -7   1     2047.16     1904.44     77.87 o 
   2  -7   1     2638.16     2383.91     93.04 o 
   3  -7   1      694.72      723.54     31.48 o 
   4  -7   1      457.06      349.18     18.10 o 
   5  -7   1     3044.20     2838.26     76.42 o 
   6  -7   1      668.86      558.01     24.56 o 
   7  -7   1       11.28        0.00      7.78 o 
   8  -7   1       42.94       38.16     11.13 o 
   9  -7   1      995.10      978.70     57.92 o 
  10  -7   1      173.08      141.69     30.02 o 
  11  -7   1       42.30       41.35     24.39 o 
  12  -7   1       18.88        0.00     23.26 o 
  -9  -6   1      109.12       59.18     33.33 o 
  -8  -6   1       22.88       40.23     28.10 o 
  -7  -6   1       76.95       42.35     24.65 o 
  -6  -6   1       11.21        0.00     17.83 o 
  -5  -6   1     1412.88     1432.99     69.45 o 
  -4  -6   1      168.21      291.77     41.75 o 
  -3  -6   1       19.17      107.47     22.10 o 
  -2  -6   1       17.66       10.67      9.54 o 
  -1  -6   1       27.01       25.32     10.47 o 
   1  -6   1        4.82       69.39     12.00 o 
   2  -6   1     4448.51     5658.36    229.50 o 
   3  -6   1     4161.01     4398.40    109.21 o 
   4  -6   1      659.64      463.68     19.77 o 
   5  -6   1      429.89      525.14     22.45 o 
   6  -6   1      588.40      381.80     36.85 o 
   7  -6   1      819.56      816.62     30.87 o 
   8  -6   1       29.87       53.75     19.35 o 
   9  -6   1        2.53       21.01     20.01 o 
  10  -6   1       76.57       60.51     24.92 o 
  11  -6   1        1.77        0.00     22.47 o 
  12  -6   1       18.81        0.00     22.40 o 
 -10  -5   1        5.61        4.84     34.00 o 
  -9  -5   1        0.10        0.00     26.57 o 
  -8  -5   1        5.26        0.00     21.47 o 
  -7  -5   1      210.48      244.54     32.94 o 
  -6  -5   1       72.57       77.40     22.86 o 
  -5  -5   1     1337.30     1633.99     73.69 o 
  -4  -5   1     2416.83     2289.23     64.25 o 
  -3  -5   1      832.06      983.55     84.79 o 
  -2  -5   1     1878.10     1857.06     71.44 o 
  -1  -5   1        1.68       53.28     10.87 o 
   0  -5   1     1482.96     1595.28     62.36 o 
   1  -5   1    10244.29    11435.46    383.18 o 
   2  -5   1     3296.11     3332.72     83.01 o 
   3  -5   1      829.54      661.64     22.66 o 
   4  -5   1     8962.68     9069.92    215.18 o 
   5  -5   1     4300.10     3884.44     98.31 o 
   6  -5   1      504.15      586.93     24.25 o 
   7  -5   1      720.64      718.53     28.06 o 
   8  -5   1      108.99      143.81     23.79 o 
   9  -5   1      151.40      104.31     25.12 o 
  10  -5   1     1301.50     1229.20     67.66 o 
  11  -5   1      149.33      164.22     33.86 o 
  12  -5   1        0.43        0.00     22.47 o 
 -10  -4   1      363.89      367.08     46.26 o 
  -9  -4   1      411.43      452.30     45.00 o 
  -8  -4   1      185.71      180.19     30.68 o 
  -7  -4   1       29.04       37.64     19.88 o 
  -6  -4   1      610.90      543.96     38.77 o 
  -5  -4   1       76.72      108.62     19.68 o 
  -4  -4   1      278.07      461.76     18.91 o 
  -3  -4   1     1196.55     1083.93     32.54 o 
  -2  -4   1     2090.53     2363.37     85.62 o 
   0  -4   1    13932.60    16130.98    533.62 o 
   1  -4   1    44257.75    54051.01   1235.00 o 
   2  -4   1       70.72       86.99      6.84 o 
   3  -4   1       29.22       33.35      6.93 o 
   4  -4   1     4997.18     5168.08    125.67 o 
   5  -4   1     1291.11     1361.60     40.35 o 
   6  -4   1      237.82      277.31     43.11 o 
   7  -4   1      105.78      114.90     11.84 o 
   8  -4   1      267.12      258.79     28.56 o 
   9  -4   1       33.92       30.02     20.61 o 
  10  -4   1      172.81      123.86     29.29 o 
  11  -4   1       48.13       20.74     24.45 o 
  12  -4   1       16.78        9.94     22.60 o 
 -10  -3   1       16.94       38.57     27.10 o 
  -9  -3   1       52.62       63.82     25.32 o 
  -8  -3   1       96.20      133.74     26.18 o 
  -7  -3   1      813.84      896.45     51.76 o 
  -6  -3   1      104.12       88.60     19.09 o 
  -5  -3   1      407.11      448.33     29.89 o 
  -4  -3   1     3811.86     4015.52     98.65 o 
  -3  -3   1       88.09       94.34      7.72 o 
  -2  -3   1     3495.39     4205.86    101.22 o 
  -1  -3   1     8135.48     9310.73    309.16 o 
   0  -3   1    19445.31    22323.51    733.62 o 
   1  -3   1    11116.15    11321.60    261.78 o 
   2  -3   1     1192.45     1084.04     29.81 o 
   3  -3   1     5918.72     6534.62    173.00 o 
   4  -3   1       69.00       59.35      7.52 o 
   5  -3   1      158.65      121.15      9.80 o 
   6  -3   1      300.73      283.57     15.63 o 
   7  -3   1     1626.11     1766.73     77.07 o 
   8  -3   1       71.22       50.30     18.22 o 
   9  -3   1     1343.70     1277.25     67.73 o 
  10  -3   1      125.45      155.27     30.15 o 
  11  -3   1        0.28       23.66     23.79 o 
  12  -3   1        3.03        0.00     17.23 o 
 -11  -2   1       11.94       31.74     30.55 o 
 -10  -2   1        1.22        0.00     22.27 o 
  -9  -2   1        0.20       18.69     18.09 o 
  -8  -2   1       12.85       18.89     18.42 o 
  -7  -2   1      237.58      279.53     27.97 o 
  -6  -2   1      157.95      201.27     22.33 o 
  -5  -2   1      867.27      796.98     40.36 o 
  -4  -2   1     8725.65     9315.45    217.74 o 
  -3  -2   1      271.67      316.89     11.58 o 
  -2  -2   1    25856.11    34333.32    785.54 o 
  -1  -2   1    16611.92    22670.44    743.83 o 
   0  -2   1     2878.04     2702.94     93.04 o 
   1  -2   1      349.92      447.82     17.27 o 
   2  -2   1     9843.22    12510.07    366.88 o 
   3  -2   1     8087.09     8504.17    198.75 o 
   4  -2   1     4490.56     4807.06    116.03 o 
   5  -2   1     2748.07     3076.68     77.93 o 
   6  -2   1     1042.53     1081.82     33.81 o 
   7  -2   1      170.13      184.43     23.26 o 
   8  -2   1       17.17       23.99     16.63 o 
   9  -2   1        9.93        0.00     16.24 o 
  10  -2   1       59.33       37.64     22.47 o 
  11  -2   1       50.40       43.34     27.17 o 
 -11  -1   1       26.28       21.60     28.50 o 
 -10  -1   1      237.06      368.27     40.03 o 
  -9  -1   1       54.68       90.33     23.53 o 
  -8  -1   1      553.20      530.57     39.37 o 
  -7  -1   1       40.73       58.65     16.30 o 
  -6  -1   1       31.02       48.38     12.79 o 
  -5  -1   1     1242.74     1167.57     50.90 o 
  -4  -1   1      341.45      447.73     25.12 o 
  -3  -1   1     2313.01     2474.24     87.01 o 
  -2  -1   1    44743.07    54090.68   1238.65 o 
  -1  -1   1     4674.94     5702.92    133.60 o 
   0  -1   1      162.63      160.68      4.38 o 
   1  -1   1      298.07      332.40     10.14 o 
   2  -1   1     2161.41     2360.95     57.69 o 
   3  -1   1     1361.66     1453.53     38.09 o 
   4  -1   1      289.20      291.06     21.87 o 
   5  -1   1      402.99      362.82     16.27 o 
   6  -1   1     5110.36     4966.97    176.15 o 
   7  -1   1      489.88      491.67     35.99 o 
   8  -1   1      116.08       85.09     22.13 o 
   9  -1   1      255.12      178.73     28.50 o 
  10  -1   1      303.36      284.37     36.38 o 
  11  -1   1      253.42      236.85     37.31 o 
 -12   0   1       12.76       22.47     31.61 o 
 -11   0   1       38.94       42.08     26.24 o 
 -10   0   1      404.28      342.03     37.71 o 
  -9   0   1      155.09      181.98     28.30 o 
  -8   0   1      459.25      402.27     33.80 o 
  -7   0   1       12.71       25.58     13.32 o 
  -6   0   1      382.67      271.12     22.66 o 
  -5   0   1     3352.58     3073.47    110.67 o 
  -4   0   1        1.85        6.03      6.23 o 
  -3   0   1     1438.96     1763.55     63.62 o 
  -2   0   1       23.85        7.89      4.57 o 
  -1   0   1     6975.97     8044.31    154.87 o 
   0   0   1    28581.08    30774.21    762.59 o 
   1   0   1    20292.18    26819.63    613.21 o 
   2   0   1     2246.33     2401.13     58.67 o 
   3   0   1        3.75       20.91      7.99 o 
   4   0   1     1863.57     1704.06     45.00 o 
   5   0   1      629.05      773.67     42.31 o 
   6   0   1      340.81      285.23     25.91 o 
   7   0   1      373.01      408.96     33.07 o 
   8   0   1      167.41      119.35     23.99 o 
   9   0   1      684.29      632.43     47.78 o 
  10   0   1      151.11      129.63     30.55 o 
  11   0   1       20.77        2.65     24.59 o 
 -12   1   1       22.00       31.55     31.15 o 
 -11   1   1      225.56      285.03     38.17 o 
 -10   1   1      633.98      613.41     46.85 o 
  -9   1   1       98.11       67.53     20.41 o 
  -8   1   1      341.24      290.53     28.63 o 
  -7   1   1     1099.10     1024.16     50.30 o 
  -6   1   1     3232.33     3536.04    128.30 o 
  -5   1   1     9122.55     9668.80    225.91 o 
  -4   1   1      712.93      792.96     49.84 o 
  -3   1   1     2253.34     2266.63     55.19 o 
  -2   1   1       16.97       16.59      2.59 o 
  -1   1   1      280.51      308.70      7.84 o 
   0   1   1      125.18      145.33      8.55 o 
   1   1   1     3128.53     3328.65     79.40 o 
   2   1   1       50.24       41.69      5.09 o 
   3   1   1     1895.02     2162.92     55.06 o 
   4   1   1     2717.75     2620.72     91.65 o 
   5   1   1      114.29      155.86     10.13 o 
   6   1   1       74.58      116.57     19.68 o 
   7   1   1      960.14      869.68     50.17 o 
   8   1   1       27.13       19.15     18.29 o 
   9   1   1       27.45       41.15     22.13 o 
  10   1   1      178.42      188.74     35.59 o 
  11   1   1       38.44       10.93     33.73 o 
 -12   2   1       48.45       45.06     29.69 o 
 -11   2   1       53.19       58.52     25.98 o 
 -10   2   1        1.05        0.00     18.95 o 
  -9   2   1      795.99      847.35     51.10 o 
  -8   2   1      115.16       83.10     19.02 o 
  -7   2   1       46.62       43.14     14.25 o 
  -6   2   1     1404.63     1372.97     56.13 o 
  -5   2   1     9945.28    10418.21    243.39 o 
  -4   2   1     9250.15    10347.76    240.72 o 
  -3   2   1       98.85      153.97      6.48 o 
  -2   2   1    17124.04    20476.62    391.48 o 
  -1   2   1       78.98      100.29      5.28 o 
   0   2   1     4500.85     5684.76    190.86 o 
   1   2   1     7246.06     9158.30    304.32 o 
   2   2   1     1680.34     1779.72     46.46 o 
   3   2   1        6.69       11.76      5.38 o 
   4   2   1     2096.89     2164.96     57.52 o 
   5   2   1     2050.35     2157.20     87.21 o 
   6   2   1       55.38       25.18     15.51 o 
   7   2   1      112.05      130.22     24.06 o 
   8   2   1      254.16      238.84     31.08 o 
   9   2   1        3.21       13.98     22.80 o 
  10   2   1      109.05       60.97     30.42 o 
 -12   3   1        9.08       10.93     26.77 o 
 -11   3   1       42.81       26.57     23.53 o 
 -10   3   1      348.49      388.75     38.57 o 
  -9   3   1       67.65       64.81     20.54 o 
  -8   3   1       13.32        0.00     12.86 o 
  -7   3   1       49.92       49.83      7.89 o 
  -6   3   1     4797.48     4840.77    118.37 o 
  -5   3   1      657.48      704.29     23.35 o 
  -4   3   1     1225.14     1136.57     26.37 o 
  -3   3   1      751.58      706.76     18.00 o 
  -2   3   1     3375.97     3179.99     95.96 o 
  -1   3   1       81.56       69.78      8.28 o 
   0   3   1     1419.09     1480.17     55.60 o 
   1   3   1       51.38       62.83      8.62 o 
   2   3   1     1802.64     2174.37     56.86 o 
   3   3   1      115.73       80.65     13.45 o 
   4   3   1      140.47      147.48     12.10 o 
   5   3   1      764.88      716.53     42.48 o 
   6   3   1     2267.49     2324.07     97.95 o 
   7   3   1      253.03      230.82     30.62 o 
   8   3   1      128.84      104.44     25.78 o 
   9   3   1       39.25       18.62     22.27 o 
  10   3   1        7.01        0.00     30.88 o 
 -12   4   1       18.69        2.39     24.26 o 
 -11   4   1      534.12      410.09     40.96 o 
 -10   4   1        6.07        0.00     17.56 o 
  -9   4   1      105.23      120.02     22.40 o 
  -8   4   1      212.92      194.18     23.86 o 
  -7   4   1     1009.93      894.30     55.50 o 
  -6   4   1        0.53        5.51      7.60 o 
  -5   4   1     6075.38     6327.39    125.85 o 
  -4   4   1     4509.07     5377.71    107.17 o 
  -3   4   1        3.00       10.36      3.77 o 
  -2   4   1      389.49      411.64     15.10 o 
  -1   4   1      433.15      331.89     19.55 o 
   0   4   1     7863.37     8316.99    280.53 o 
   1   4   1     5349.56     6149.72    210.21 o 
   2   4   1     1347.32     1527.69     43.45 o 
   3   4   1       91.96      104.60     10.94 o 
   4   4   1        4.75       10.30      8.80 o 
   5   4   1       18.04       15.71     17.69 o 
   6   4   1        1.92        6.03     16.83 o 
   7   4   1       41.94       50.83     22.80 o 
   8   4   1      169.92      215.85     35.32 o 
   9   4   1      691.73      823.02     62.23 o 
 -12   5   1        5.24        0.00     24.39 o 
 -11   5   1     1189.89     1211.84     68.72 o 
 -10   5   1      771.11      760.86     50.57 o 
  -9   5   1      197.96      187.48     26.91 o 
  -8   5   1      918.54      871.14     48.71 o 
  -7   5   1      154.94      119.94     11.11 o 
  -6   5   1     1478.28     1528.55     36.08 o 
  -5   5   1     7703.89     7604.74    150.58 o 
  -4   5   1      857.00      876.74     22.19 o 
  -3   5   1      422.07      423.58     16.98 o 
  -2   5   1     1632.68     1606.39     79.49 o 
  -1   5   1      617.00      682.99     33.73 o 
   0   5   1     1777.27     1757.52     69.05 o 
   1   5   1       23.03       20.08      8.95 o 
   2   5   1       74.66       76.87     13.19 o 
   3   5   1     5174.17     5194.69    130.08 o 
   4   5   1     2310.37     2666.34     73.71 o 
   5   5   1        9.47        4.44     17.43 o 
   6   5   1       23.95       39.43     22.20 o 
   7   5   1        2.50        0.00     19.82 o 
   8   5   1        8.62        0.00     25.45 o 
   9   5   1        7.44       13.45     32.80 o 
 -12   6   1        1.34        0.13     24.65 o 
 -11   6   1       35.23       29.42     22.40 o 
 -10   6   1       99.87       77.34     24.72 o 
  -9   6   1      414.47      457.27     36.85 o 
  -8   6   1      336.55      313.49     18.68 o 
  -7   6   1      923.72     1018.68     34.86 o 
  -6   6   1     1649.84     1923.27     44.02 o 
  -5   6   1      234.23      118.84      7.91 o 
  -4   6   1      953.17     1227.05     37.65 o 
  -3   6   1     3385.37     3251.66     83.26 o 
  -2   6   1     3553.41     3558.77    130.02 o 
  -1   6   1       29.06        7.89      8.15 o 
   0   6   1      109.35      250.04     20.88 o 
   1   6   1      158.86      209.42     19.55 o 
   2   6   1     1604.25     1762.55     72.10 o 
   3   6   1      248.97      208.88     25.98 o 
   4   6   1      186.10      139.97     25.05 o 
   5   6   1      664.16      779.62     52.02 o 
   6   6   1      314.66      346.14     39.96 o 
   7   6   1        5.38       40.43     26.51 o 
   8   6   1      122.69      105.70     36.52 o 
 -12   7   1        1.29        0.00     23.66 o 
 -11   7   1       26.45       43.08     24.39 o 
 -10   7   1      646.64      657.01     47.32 o 
  -9   7   1      326.77      313.60     32.87 o 
  -8   7   1     3084.90     2916.04    138.04 o 
  -7   7   1       16.36        5.70      8.25 o 
  -6   7   1     5029.65     4737.67    171.31 o 
  -5   7   1      819.59      861.17     31.14 o 
  -4   7   1      359.68      331.04     23.16 o 
  -3   7   1     1452.50     1469.33    118.19 o 
  -2   7   1      729.18      886.45     44.80 o 
  -1   7   1      478.20      366.94     27.24 o 
   0   7   1      864.70      934.29     46.52 o 
   1   7   1      131.84      125.98     17.69 o 
   2   7   1      565.57      521.89     33.20 o 
   3   7   1      465.90      476.98     25.04 o 
   4   7   1      168.76      103.45     25.12 o 
   5   7   1      163.87      196.03     31.41 o 
   6   7   1        0.38        0.00     22.66 o 
   7   7   1       55.88       76.81     33.47 o 
   8   7   1       75.21      123.26     43.41 o 
 -12   8   1      327.27      296.30     42.15 o 
 -11   8   1      345.07      393.25     42.94 o 
 -10   8   1       18.81        0.00     19.35 o 
  -9   8   1      105.09      106.63     23.79 o 
  -8   8   1       44.47       36.82     11.82 o 
  -7   8   1        3.39        5.36     17.03 o 
  -6   8   1      198.79      121.69     13.69 o 
  -5   8   1        1.41        0.00      7.97 o 
  -4   8   1      487.17      367.43     19.92 o 
  -3   8   1     1832.92     1848.71     78.27 o 
  -2   8   1       20.41        0.00     12.72 o 
  -1   8   1      107.98       69.65     16.44 o 
   0   8   1      627.55      849.53     46.66 o 
   1   8   1      959.20      854.90     47.25 o 
   2   8   1      119.06      100.53     20.08 o 
   3   8   1       34.83       69.30     19.02 o 
   4   8   1        9.55        0.00     19.02 o 
   5   8   1      387.89      437.46     43.74 o 
   6   8   1       45.66        4.44     27.57 o 
   7   8   1       12.41        7.22     33.00 o 
 -12   9   1       41.28       76.87     30.09 o 
 -11   9   1      307.26      323.87     39.83 o 
 -10   9   1      354.73      359.26     38.37 o 
  -9   9   1     1280.68     1210.76     44.80 o 
  -8   9   1      398.53      333.94     22.37 o 
  -7   9   1       15.00        0.00      9.27 o 
  -6   9   1       38.15       60.26     12.00 o 
  -5   9   1      240.55      235.11     28.43 o 
  -4   9   1      455.69      410.02     67.96 o 
  -3   9   1      104.41       90.79     19.95 o 
  -2   9   1     1165.40     1211.24     60.64 o 
  -1   9   1     2326.97     2534.48    105.37 o 
   0   9   1      856.15      894.99     50.63 o 
   1   9   1      271.43      296.37     29.36 o 
   2   9   1       55.75       42.41     19.82 o 
   3   9   1      985.38      904.87     56.26 o 
   4   9   1      386.40      443.09     44.07 o 
   5   9   1      224.70      223.14     38.04 o 
   6   9   1       21.51        0.66     30.82 o 
 -12  10   1       72.37       79.79     32.54 o 
 -11  10   1        6.58        9.48     23.13 o 
 -10  10   1       54.40       36.18     22.66 o 
  -9  10   1       18.64       16.77     13.33 o 
  -8  10   1      357.39      317.51     23.35 o 
  -7  10   1      728.76      785.81     34.54 o 
  -6  10   1     2304.19     2375.83    136.12 o 
  -5  10   1      602.03      739.00     31.96 o 
  -4  10   1      438.33      556.35     40.16 o 
  -3  10   1      788.83      812.95     49.31 o 
  -2  10   1     1023.04     1121.18     60.04 o 
  -1  10   1      142.03      126.51     24.92 o 
   0  10   1       49.44       91.19     23.59 o 
   1  10   1       13.84        0.00     17.83 o 
   2  10   1       29.53        7.22     20.88 o 
   3  10   1        6.68        0.00     18.89 o 
   4  10   1       28.74        0.07     24.26 o 
   5  10   1        3.55        0.00     27.83 o 
 -11  11   1      134.20      158.52     33.40 o 
 -10  11   1        0.11        0.00     18.89 o 
  -9  11   1      171.24      195.15     21.89 o 
  -8  11   1      406.71      395.43     27.67 o 
  -7  11   1       19.28       13.92     13.30 o 
  -6  11   1      179.97      162.86     32.77 o 
  -5  11   1      185.99      211.27     29.42 o 
  -4  11   1       32.15       40.62     19.62 o 
  -3  11   1      291.28      243.41     30.75 o 
  -2  11   1       18.33       11.80     21.47 o 
  -1  11   1        2.16        0.00     18.82 o 
   0  11   1      468.44      555.75     43.94 o 
   1  11   1      420.81      436.79     40.96 o 
   2  11   1       35.41       18.49     23.79 o 
   3  11   1      257.66      225.59     35.12 o 
   4  11   1      234.19      225.19     40.69 o 
 -11  12   1      206.32      177.41     34.59 o 
 -10  12   1      213.31      197.06     23.94 o 
  -9  12   1        5.73        0.00     18.32 o 
  -8  12   1       12.33       17.75     15.96 o 
  -7  12   1      185.51      207.88     24.65 o 
  -6  12   1        8.10        0.00     18.16 o 
  -5  12   1      420.33      429.17     39.70 o 
  -4  12   1        9.25       26.18     21.47 o 
  -3  12   1      443.98      435.80     40.89 o 
  -2  12   1       49.41       37.38     25.05 o 
  -1  12   1      115.10      152.69     31.74 o 
   0  12   1        4.19       19.75     24.79 o 
   1  12   1       90.69       63.42     29.76 o 
   3  12   1       32.69        6.30     27.44 o 
 -10  13   1        3.54       13.28     17.29 o 
  -9  13   1      123.97      151.68     57.16 o 
  -8  13   1      143.75      168.03     22.91 o 
  -7  13   1        4.24       11.95     15.04 o 
  -6  13   1       99.69       73.63     25.85 o 
  -5  13   1       57.55       13.59     22.07 o 
  -4  13   1       99.23      118.16     30.02 o 
  -3  13   1       61.85       74.03     28.63 o 
  -2  13   1      106.48       82.31     30.75 o 
  -1  13   1      465.37      492.26     48.25 o 
   0  13   1      196.06      150.44     35.19 o 
   1  13   1       48.39        9.01     27.24 o 
  -9  14   1        7.32        0.00     15.00 o 
  -8  14   1        0.40        0.00     15.22 o 
  -7  14   1      352.01      354.49     41.82 o 
  -6  14   1      973.06     1062.53     69.72 o 
  -5  14   1       84.12       99.67     29.95 o 
  -4  14   1       32.56        0.00     27.44 o 
  -3  14   1        0.21        6.96     28.50 o 
  -2  14   1       19.20        8.55     30.29 o 
  -1  14   1       26.13       57.66     34.86 o 
   0  14   1       55.44       20.88     32.61 o 
  -7  15   1        1.19        9.08     23.39 o 
  -6  15   1        4.15        4.18     23.73 o 
  -5  15   1       20.66       18.03     31.74 o 
  -4  15   1      106.67      119.69     38.57 o 
  -3  15   1      101.70      182.84     41.75 o 
  -2  15   1        0.89       49.11     35.72 o 
   0 -15   2       18.40       15.37     33.93 o 
   1 -15   2        0.56       13.98     29.03 o 
   2 -15   2        2.85       10.60     28.56 o 
   3 -15   2      114.26       94.83     32.14 o 
   4 -15   2      307.83      370.99     45.20 o 
   5 -15   2       89.47       97.88     29.09 o 
   6 -15   2        8.41        0.00     22.07 o 
   7 -15   2        6.73        0.00     21.14 o 
  -1 -14   2        5.71        6.23     28.23 o 
   0 -14   2       48.27       44.60     29.03 o 
   1 -14   2       10.53       17.10     26.11 o 
   2 -14   2        1.43        0.00     21.74 o 
   3 -14   2       72.10       79.79     28.56 o 
   4 -14   2      123.50      124.39     32.34 o 
   5 -14   2      387.78      433.68     43.61 o 
   6 -14   2      955.44     1191.43     69.92 o 
   7 -14   2      240.36      222.32     24.85 o 
   8 -14   2        0.00        0.00     17.25 o 
  -3 -13   2       51.39       41.09     27.83 o 
  -1 -13   2       36.00       42.15     27.70 o 
   0 -13   2      973.74      963.72     64.68 o 
   1 -13   2      339.23      302.06     37.31 o 
   2 -13   2      131.00      138.84     29.89 o 
   3 -13   2      179.12      197.89     32.47 o 
   4 -13   2       69.98       67.73     24.59 o 
   5 -13   2        0.36        2.78     18.09 o 
   6 -13   2      117.94      135.54     20.02 o 
   7 -13   2        9.60        0.00     16.04 o 
   8 -13   2      103.01       92.17     40.46 o 
   9 -13   2       71.76      153.62     23.07 o 
  -4 -12   2        0.99        0.00     24.06 o 
  -2 -12   2        2.41        0.00     23.00 o 
  -1 -12   2       67.13       71.64     24.59 o 
   0 -12   2        0.85        0.00     19.35 o 
   1 -12   2      367.40      395.11     38.70 o 
   2 -12   2      643.60      674.31     48.97 o 
   3 -12   2      802.93      855.56     53.68 o 
   4 -12   2       35.62       44.14     22.13 o 
   5 -12   2      352.91      390.01     36.38 o 
   6 -12   2        0.97        0.00     16.97 o 
   7 -12   2       76.43       67.80     24.85 o 
   8 -12   2       55.45       98.88     25.85 o 
   9 -12   2        3.91        0.00     14.42 o 
  10 -12   2      127.38      149.91     33.27 o 
  -5 -11   2        0.20        0.00     23.13 o 
  -4 -11   2       22.95        0.00     20.94 o 
  -2 -11   2      151.15      189.14     29.69 o 
  -1 -11   2      371.37      439.78     39.10 o 
   0 -11   2      371.73      364.43     35.79 o 
   1 -11   2       75.86        0.00     19.42 o 
   2 -11   2       62.24       71.11     21.80 o 
   4 -11   2      181.74      131.81     23.92 o 
   5 -11   2      467.71      489.50     27.46 o 
   6 -11   2      418.60      314.61     23.71 o 
   7 -11   2      192.85      176.26     20.26 o 
   8 -11   2      574.63      571.66     43.71 o 
   9 -11   2        3.66        0.00     21.94 o 
  10 -11   2       13.70       31.21     25.32 o 
  -6 -10   2      138.88      164.55     37.11 o 
  -5 -10   2       28.69       27.97     24.92 o 
  -4 -10   2       15.37        5.43     21.74 o 
  -2 -10   2       82.22       74.36     22.20 o 
  -1 -10   2       41.82       39.37     19.62 o 
   0 -10   2       36.16       18.09     19.22 o 
   1 -10   2       32.37        0.00     16.90 o 
   3 -10   2      338.92      221.74     25.58 o 
   4 -10   2      316.63      344.28     22.80 o 
   5 -10   2      491.71      489.56     25.83 o 
   6 -10   2      800.29      898.32     36.50 o 
   7 -10   2      719.17      742.08     45.96 o 
   8 -10   2      613.69      631.67     31.92 o 
   9 -10   2       60.00       33.07     15.69 o 
  10 -10   2       31.48       24.52     24.39 o 
  11 -10   2        5.97        0.00     22.53 o 
  -7  -9   2        5.17        0.00     28.76 o 
  -6  -9   2      107.58      123.60     32.08 o 
  -5  -9   2      308.55      263.10     34.59 o 
  -4  -9   2      834.42      939.26     56.60 o 
  -3  -9   2      512.93      556.88     40.62 o 
  -2  -9   2        4.92        0.00     13.65 o 
  -1  -9   2       61.93       43.14     17.76 o 
   0  -9   2     2343.05     2299.75     95.17 o 
   1  -9   2     5276.79     5030.92    184.10 o 
   2  -9   2     1948.88     1933.33     83.50 o 
   3  -9   2      513.94      470.84     22.91 o 
   4  -9   2      526.00      565.90     25.86 o 
   5  -9   2     1118.62     1080.46     46.56 o 
   6  -9   2      178.68      136.43     15.69 o 
   7  -9   2      214.98      193.39     18.00 o 
   8  -9   2      190.66      205.44     19.51 o 
   9  -9   2      584.11      511.15     44.20 o 
  10  -9   2       90.33       83.70     29.23 o 
  11  -9   2      121.34      118.63     33.60 o 
  -8  -8   2       60.11       76.28     34.20 o 
  -7  -8   2       66.72       88.87     31.74 o 
  -6  -8   2        7.01        0.00     20.74 o 
  -5  -8   2       54.22      104.78     27.10 o 
  -4  -8   2       71.67       44.87     20.54 o 
  -3  -8   2        0.66       10.34     11.86 o 
  -2  -8   2      518.53      400.54     31.21 o 
  -1  -8   2     1431.63     1788.73     76.21 o 
   0  -8   2      493.68      385.96     28.56 o 
   1  -8   2      256.20      264.03     23.73 o 
   2  -8   2     1433.74     1599.33     69.65 o 
   3  -8   2     2163.67     2167.22     60.96 o 
   4  -8   2      200.39      216.65     33.43 o 
   5  -8   2      379.10      317.60     32.51 o 
   6  -8   2      290.09      287.23     19.22 o 
   7  -8   2       38.64       52.22     12.13 o 
   8  -8   2       14.17        0.00     10.89 o 
   9  -8   2       11.81       31.88     22.07 o 
  10  -8   2       32.10       19.02     22.66 o 
  11  -8   2      199.93      198.22     35.06 o 
  -9  -7   2       43.27       38.77     35.26 o 
  -8  -7   2      165.78      123.13     35.12 o 
  -7  -7   2      101.88      152.23     31.21 o 
  -6  -7   2       73.78       63.02     25.05 o 
  -5  -7   2       52.92       49.24     20.08 o 
  -4  -7   2      108.33      114.25     22.13 o 
  -3  -7   2     2586.69     2741.45    104.84 o 
  -2  -7   2      879.59      723.62     39.63 o 
   0  -7   2      879.35      688.96     37.38 o 
   1  -7   2     2955.87     3193.22    119.42 o 
   2  -7   2     1001.89      862.16     29.05 o 
   3  -7   2      992.31     1095.17     49.94 o 
   4  -7   2      346.26      357.44     18.58 o 
   5  -7   2      609.68      713.39     27.94 o 
   6  -7   2     2153.92     2035.72     59.82 o 
   7  -7   2       40.46       51.43     11.26 o 
   8  -7   2      665.77      568.18     27.99 o 
   9  -7   2      166.09      185.36     30.02 o 
  10  -7   2      343.03      387.02     41.95 o 
  11  -7   2        0.91        0.00     20.81 o 
  -9  -6   2       21.03        0.00     25.32 o 
  -8  -6   2      138.41      207.36     35.92 o 
  -7  -6   2       72.38       19.02     20.54 o 
  -6  -6   2      192.73      331.22     34.59 o 
  -5  -6   2      596.13      539.12     38.04 o 
  -4  -6   2      482.24      651.68     44.87 o 
  -3  -6   2        7.40        5.67      6.82 o 
  -1  -6   2        2.34       54.81     11.53 o 
   0  -6   2     4088.11     3883.44    139.17 o 
   1  -6   2       21.45       53.94     11.46 o 
   2  -6   2     3787.74     3755.41     76.69 o 
   3  -6   2      287.40      295.16     30.45 o 
   4  -6   2     2044.58     1808.58     58.52 o 
   5  -6   2      323.96      365.21     18.97 o 
   6  -6   2      258.57      244.67     16.51 o 
   7  -6   2     1153.24     1065.09     37.51 o 
   8  -6   2      176.18      290.40     32.01 o 
   9  -6   2        5.61        7.55     20.48 o 
  10  -6   2       56.83       13.52     22.86 o 
  11  -6   2       28.13        1.19     22.53 o 
 -10  -5   2       11.06        0.00     28.83 o 
  -9  -5   2        7.85        0.00     25.25 o 
  -8  -5   2       32.03       49.77     25.12 o 
  -7  -5   2      230.14      308.49     34.00 o 
  -6  -5   2      404.03      290.73     30.62 o 
  -5  -5   2        0.21        9.48     13.59 o 
  -4  -5   2     2444.14     2528.23     67.25 o 
  -3  -5   2     5255.40     5344.31    130.58 o 
  -2  -5   2       10.32       19.22      8.22 o 
  -1  -5   2      615.15      728.39     34.26 o 
   0  -5   2     1237.18     1278.37     52.35 o 
   1  -5   2     1593.42     1491.11     86.05 o 
   2  -5   2      556.37      644.47     30.55 o 
   3  -5   2      338.77      363.45     21.74 o 
   4  -5   2     1148.07     1222.46     36.93 o 
   5  -5   2     6092.13     6137.68    155.74 o 
   6  -5   2      252.56      220.57     42.38 o 
   7  -5   2        5.70        0.00      7.82 o 
   8  -5   2      473.28      448.86     37.71 o 
   9  -5   2      123.09       90.99     26.24 o 
  10  -5   2      782.36      797.64     55.93 o 
  11  -5   2      356.11      291.53     39.50 o 
 -10  -4   2      251.49      242.22     38.84 o 
  -9  -4   2     1125.65     1197.39     68.13 o 
  -8  -4   2        1.33        0.00     19.02 o 
  -7  -4   2        3.23        0.00     16.97 o 
  -6  -4   2        6.94       12.33     14.65 o 
  -5  -4   2      191.61      349.32     27.77 o 
  -4  -4   2      334.40      402.40     17.89 o 
  -3  -4   2       74.33       92.35      8.98 o 
  -2  -4   2    12650.59    15462.30    511.35 o 
  -1  -4   2    10578.63    12203.87    405.85 o 
   0  -4   2     9122.69    10483.80    350.38 o 
   1  -4   2      494.45      502.60     13.15 o 
   2  -4   2      224.57      290.34     12.61 o 
   3  -4   2        5.64       12.45      4.87 o 
   4  -4   2     3228.89     3244.70     82.47 o 
   5  -4   2     6644.28     7026.59    169.78 o 
   6  -4   2      362.17      511.95     26.94 o 
   7  -4   2      284.75      310.09     18.23 o 
   8  -4   2      477.80      444.55     37.11 o 
   9  -4   2        6.25       29.42     20.54 o 
  10  -4   2        2.25        0.00     21.80 o 
  11  -4   2      242.63      179.00     34.99 o 
 -11  -3   2       39.89       17.63     30.62 o 
 -10  -3   2       59.00       51.63     27.44 o 
  -9  -3   2      325.23      343.75     37.44 o 
  -8  -3   2      492.69      427.78     36.98 o 
  -7  -3   2      328.20      407.77     33.86 o 
  -6  -3   2     3340.43     3175.99    120.22 o 
  -5  -3   2     2217.26     2499.89     95.03 o 
  -4  -3   2        2.74        0.00      4.29 o 
  -3  -3   2     1849.27     1910.26     48.96 o 
  -2  -3   2    11186.27    13368.59    441.50 o 
  -1  -3   2     1134.65     1670.83     61.10 o 
   0  -3   2      738.50      671.33     28.96 o 
   1  -3   2       28.10       36.46      3.72 o 
   2  -3   2      538.62      440.80     53.45 o 
   3  -3   2        5.58       18.01      4.82 o 
   4  -3   2      198.82      183.82     11.19 o 
   5  -3   2      925.57      897.22     29.72 o 
   6  -3   2     1254.45     1152.44     39.07 o 
   7  -3   2        5.78        0.00     12.46 o 
   8  -3   2        0.85        0.00     14.45 o 
   9  -3   2      970.65     1022.37     60.37 o 
  10  -3   2      230.28      265.95     36.12 o 
  11  -3   2        1.09        0.00     21.80 o 
 -11  -2   2       27.03        0.00     26.04 o 
 -10  -2   2      101.48       98.74     26.97 o 
  -9  -2   2       28.08       22.40     20.08 o 
  -8  -2   2       78.73       90.26     21.87 o 
  -7  -2   2       24.69       25.91     15.04 o 
  -6  -2   2      200.23      175.82     20.28 o 
  -5  -2   2     1196.72     1402.83     58.85 o 
  -4  -2   2     9490.24    11907.32    276.24 o 
  -3  -2   2     1046.45     1266.29     33.29 o 
  -2  -2   2    36272.77    46912.44   1140.93 o 
  -1  -2   2     1983.12     2124.73     74.29 o 
   0  -2   2     4757.97     6148.19    119.19 o 
   1  -2   2      948.90     1245.28     32.30 o 
   2  -2   2       16.14       17.87      3.93 o 
   3  -2   2      287.28      238.00     15.28 o 
   4  -2   2     3310.27     3004.57     75.95 o 
   5  -2   2     1806.34     1965.22     66.90 o 
   6  -2   2       16.55       15.67      7.51 o 
   7  -2   2       44.53       26.51     16.04 o 
   8  -2   2       23.08        0.00     15.57 o 
   9  -2   2      246.06      232.28     32.27 o 
  10  -2   2       63.41       56.99     27.57 o 
  11  -2   2       10.09        0.00     21.41 o 
 -12  -1   2        1.15        0.00     31.28 o 
 -11  -1   2       63.53       32.08     26.04 o 
 -10  -1   2      179.08      214.79     32.54 o 
  -9  -1   2        1.70        0.00     17.43 o 
  -8  -1   2       77.05       70.71     20.35 o 
  -7  -1   2     1442.64     1378.18     62.63 o 
  -6  -1   2       10.83        0.00      9.08 o 
  -5  -1   2      343.16      412.21     25.78 o 
  -4  -1   2      726.11      727.33     33.07 o 
  -3  -1   2     6876.25     8230.35    191.09 o 
  -2  -1   2    12217.73    14180.59    325.95 o 
  -1  -1   2     3173.89     3189.59     62.71 o 
   0  -1   2      445.14      402.39      9.59 o 
   1  -1   2      552.11      492.67     15.05 o 
   2  -1   2      105.30       95.38      6.44 o 
   3  -1   2       88.11       57.20      8.45 o 
   4  -1   2      349.70      274.50     13.24 o 
   5  -1   2     1743.53     1513.18     43.17 o 
   6  -1   2     1497.06     1252.73     58.98 o 
   7  -1   2     1489.18     1299.98     64.02 o 
   8  -1   2        1.17        0.00     16.83 o 
   9  -1   2       13.42       10.67     20.28 o 
  10  -1   2      592.29      526.26     47.12 o 
  11  -1   2       73.73       66.34     27.64 o 
 -12   0   2        1.74        0.00     27.64 o 
 -11   0   2        3.76        4.04     22.73 o 
 -10   0   2     1002.72      980.22     58.19 o 
  -9   0   2      778.07      793.80     49.77 o 
  -8   0   2      766.67      890.42     49.57 o 
  -7   0   2      148.51      133.01     18.62 o 
  -6   0   2      155.69      156.33     17.36 o 
  -5   0   2      696.66      773.19     36.45 o 
  -4   0   2    11439.43    13223.52    429.50 o 
  -3   0   2     4261.77     5624.45    131.49 o 
  -2   0   2     1844.80     2043.03     41.41 o 
  -1   0   2    20134.62    25758.83    493.20 o 
   0   0   2       50.76       59.95      5.63 o 
   1   0   2     8320.10     8941.51    207.33 o 
   2   0   2     1121.56     1391.32     37.07 o 
   3   0   2       12.88        0.00      3.67 o 
   4   0   2      603.60      549.29     19.80 o 
   5   0   2     4054.28     4126.70    103.05 o 
   6   0   2      393.31      356.87     29.49 o 
   7   0   2      473.80      478.08     36.52 o 
   8   0   2      640.63      636.93     45.73 o 
   9   0   2      123.00      110.61     27.97 o 
  10   0   2      161.17      158.59     33.73 o 
 -12   1   2       16.00        0.00     26.64 o 
 -11   1   2      407.05      398.62     41.82 o 
 -10   1   2      930.93      911.89     55.73 o 
  -9   1   2      474.01      431.89     36.12 o 
  -8   1   2      305.82      310.88     28.76 o 
  -7   1   2     3505.12     3233.45    120.02 o 
  -6   1   2     6469.34     7305.82    246.86 o 
  -5   1   2     2051.22     2301.73    104.31 o 
  -4   1   2     1615.37     1664.25     42.53 o 
  -3   1   2      465.72      393.66     17.79 o 
  -2   1   2     2340.01     2476.00     49.78 o 
  -1   1   2      858.74      665.82     19.37 o 
   0   1   2      113.84      128.37     10.14 o 
   1   1   2      921.11      904.33     25.62 o 
   2   1   2     2026.38     1820.31     47.68 o 
   4   1   2      802.16      820.50     27.18 o 
   5   1   2      242.05      251.09     15.00 o 
   6   1   2        3.02       14.84     14.05 o 
   7   1   2      122.93      108.75     23.06 o 
   8   1   2       42.52       14.38     17.76 o 
   9   1   2      142.23      139.83     30.55 o 
  10   1   2      203.18      141.75     33.00 o 
 -12   2   2      302.62      211.14     37.24 o 
 -11   2   2       11.56       16.44     22.47 o 
 -10   2   2       25.54       44.14     21.41 o 
  -9   2   2        1.85        9.87     17.16 o 
  -8   2   2      530.91      529.91     35.39 o 
  -7   2   2      110.24      136.92     18.49 o 
  -6   2   2      383.16      535.91     26.81 o 
  -5   2   2     3357.83     4037.95     81.94 o 
  -4   2   2    12491.81    13645.46    263.12 o 
  -3   2   2      541.28      501.10     25.79 o 
  -2   2   2     9918.31    13079.38    251.23 o 
  -1   2   2     1489.81     1698.27     62.23 o 
   0   2   2      259.33      283.58     18.03 o 
   1   2   2       66.38       76.06     15.04 o 
   2   2   2     3508.24     3367.85     83.76 o 
   3   2   2       51.13      101.43     12.33 o 
   4   2   2     3562.35     3399.82     86.89 o 
   5   2   2     2873.18     2850.99    111.00 o 
   6   2   2       28.95       35.72     18.16 o 
   7   2   2      413.16      418.30     37.18 o 
   8   2   2        0.59        0.40     19.88 o 
   9   2   2       24.84       45.99     22.93 o 
  10   2   2       14.60        9.34     23.99 o 
 -12   3   2       15.40        0.00     23.19 o 
 -11   3   2       54.17       42.94     23.39 o 
 -10   3   2      231.14      212.20     29.29 o 
  -9   3   2     2371.27     2307.37     97.22 o 
  -8   3   2        0.93       26.91     14.71 o 
  -7   3   2      981.44     1037.57     27.40 o 
  -6   3   2     1282.26     1404.26     33.29 o 
  -5   3   2     1419.07     1374.16     31.84 o 
  -4   3   2     1316.61     1329.70     30.09 o 
  -3   3   2     3882.99     3969.64    106.89 o 
  -2   3   2      880.98      643.60     19.82 o 
  -1   3   2     1767.41     1839.89     68.46 o 
   0   3   2     1598.49     1514.70     58.52 o 
   1   3   2     2312.87     2040.83     76.81 o 
   2   3   2        1.85       16.88      6.64 o 
   3   3   2        0.04        0.42      6.56 o 
   4   3   2       25.14       31.35      9.49 o 
   5   3   2       71.70       79.06     19.95 o 
   6   3   2     1472.96     1515.43     73.76 o 
   7   3   2      539.23      572.58     45.86 o 
   8   3   2       46.19       35.85     23.92 o 
   9   3   2       78.98       93.91     31.01 o 
 -13   4   2       26.28       26.51     30.82 o 
 -12   4   2        3.31        0.00     21.34 o 
 -11   4   2      191.52      179.13     31.15 o 
 -10   4   2      562.54      577.49     44.34 o 
  -9   4   2        0.61       18.09     11.04 o 
  -8   4   2      237.18      265.81     17.68 o 
  -7   4   2      496.37      509.10     17.15 o 
  -6   4   2       49.44       64.97      6.63 o 
  -5   4   2     7672.23     7513.71    148.55 o 
  -4   4   2     5254.14     5807.04    115.53 o 
  -3   4   2        1.91        9.34      3.37 o 
  -2   4   2      633.44      551.18     27.77 o 
  -1   4   2     3970.34     4400.82    153.88 o 
   0   4   2     4541.52     5188.39    179.93 o 
   1   4   2     6432.55     6036.92    208.36 o 
   2   4   2      206.09      235.73     14.27 o 
   3   4   2      927.41     1017.32     34.57 o 
   4   4   2      231.26      213.14     16.38 o 
   5   4   2        0.19        0.00     16.44 o 
   6   4   2       28.80       44.60     21.67 o 
   7   4   2       86.85       87.68     26.91 o 
   8   4   2       67.91       36.78     25.25 o 
   9   4   2      246.37      278.01     42.08 o 
 -13   5   2       17.20       40.36     32.21 o 
 -12   5   2       93.26      111.87     30.29 o 
 -11   5   2      808.26      844.43     55.93 o 
 -10   5   2     2302.20     2241.30     98.81 o 
  -9   5   2       34.12       26.64     17.89 o 
  -8   5   2        0.38        9.23      6.34 o 
  -7   5   2     1096.06      955.05     27.94 o 
  -6   5   2      692.24      767.24     21.81 o 
  -5   5   2     7842.99     8559.74    168.97 o 
  -4   5   2     7455.78     7573.42    149.82 o 
  -3   5   2     1102.84     1121.75     57.52 o 
  -2   5   2     1553.96     1409.72     58.19 o 
  -1   5   2     1614.51     1589.25     64.22 o 
   0   5   2      359.19      315.05     22.80 o 
   1   5   2      178.90      145.53     16.57 o 
   2   5   2       66.02       65.13     10.73 o 
   3   5   2     1208.38     1085.82     94.57 o 
   4   5   2     4688.51     4698.78    134.83 o 
   5   5   2      223.96      256.27     33.00 o 
   6   5   2      160.86      208.75     32.94 o 
   7   5   2       55.70       53.48     27.17 o 
   8   5   2        7.60        0.00     22.73 o 
 -13   6   2       88.04       79.53     33.73 o 
 -12   6   2       35.15       16.44     23.99 o 
 -11   6   2       42.45       65.41     24.72 o 
 -10   6   2      392.28      449.52     39.63 o 
  -9   6   2       77.70       64.81     19.82 o 
  -8   6   2      383.94      411.90     38.21 o 
  -7   6   2     1576.99     1449.64     44.68 o 
  -6   6   2      949.88     1233.86     54.55 o 
  -5   6   2      467.53      328.90     13.12 o 
  -4   6   2      502.25      323.76     16.70 o 
  -3   6   2      448.47      522.03     20.85 o 
  -2   6   2     1136.86      807.78     40.56 o 
  -1   6   2        0.01       16.17     10.21 o 
   0   6   2      426.42      362.04     26.51 o 
   1   6   2      364.53      324.80     25.32 o 
   2   6   2      295.26      359.26     27.83 o 
   3   6   2      244.98      201.53     17.62 o 
   4   6   2      308.75      241.82     30.02 o 
   5   6   2      879.92      987.64     61.04 o 
   6   6   2        1.52        0.00     20.41 o 
   7   6   2        0.45       26.44     26.91 o 
   8   6   2       30.41       23.59     29.49 o 
 -13   7   2      126.68      143.15     38.30 o 
 -12   7   2        1.04        0.00     24.12 o 
 -11   7   2       60.34       32.47     23.13 o 
 -10   7   2      766.67      739.85     50.03 o 
  -9   7   2      977.88      997.45     55.93 o 
  -8   7   2       77.13      103.93     27.70 o 
  -7   7   2      225.68      204.29     15.75 o 
  -6   7   2     2607.42     2824.36    120.95 o 
  -5   7   2     3463.98     3157.47     83.61 o 
  -4   7   2      877.82      857.09     30.44 o 
  -3   7   2     1096.43      833.03     43.34 o 
  -2   7   2        7.50        8.15     10.14 o 
  -1   7   2     4497.57     4331.63    158.32 o 
   0   7   2      211.18      191.99     21.47 o 
   1   7   2      107.73      110.14     19.35 o 
   2   7   2        1.67        0.60     14.05 o 
   3   7   2     1483.38     1464.08     64.28 o 
   4   7   2      706.02      807.19     53.02 o 
   5   7   2        0.84        7.82     21.54 o 
   6   7   2       51.98       56.86     28.63 o 
   7   7   2       66.15       81.31     31.55 o 
 -12   8   2       94.77       70.38     29.42 o 
 -11   8   2      586.92      644.22     50.43 o 
 -10   8   2      183.70      162.03     28.56 o 
  -9   8   2        1.16        5.28     11.53 o 
  -8   8   2      201.05      160.26     16.34 o 
  -7   8   2      144.36      119.40     14.71 o 
  -6   8   2      150.20      230.22     17.21 o 
  -5   8   2      225.41      227.69     16.24 o 
  -4   8   2      111.65      159.11     14.17 o 
  -3   8   2      904.61      672.52     40.36 o 
  -2   8   2      883.02     1101.43     55.14 o 
  -1   8   2      324.94      365.29     30.22 o 
   0   8   2     1393.91     1422.18     66.93 o 
   1   8   2      402.87      426.59     33.14 o 
   2   8   2       33.70        8.09     18.56 o 
   3   8   2      129.71      117.12     18.60 o 
   4   8   2      230.04      261.31     35.26 o 
   5   8   2      133.88       79.19     28.83 o 
   6   8   2       17.47       11.80     28.36 o 
 -12   9   2       36.39       41.49     27.83 o 
 -11   9   2      272.47      280.73     37.51 o 
 -10   9   2      422.76      455.55     41.15 o 
  -9   9   2       51.74      110.07     34.99 o 
  -8   9   2      620.57      629.71     52.35 o 
  -7   9   2       19.38        4.81     10.54 o 
  -6   9   2       41.90       24.92     10.57 o 
  -5   9   2      820.45      848.86     33.60 o 
  -4   9   2      831.63      709.43     43.47 o 
  -3   9   2        1.54       15.37     15.71 o 
  -2   9   2     1808.33     1767.52     79.72 o 
  -1   9   2     1637.40     1567.52     73.76 o 
   0   9   2      171.91      206.90     27.10 o 
   1   9   2        1.11        5.96     17.56 o 
   2   9   2       20.66       14.91     21.27 o 
   3   9   2      419.72      452.70     42.55 o 
   4   9   2      606.65      529.38     46.99 o 
   5   9   2       57.16       64.48     30.75 o 
   6   9   2        9.04        0.00     34.33 o 
 -12  10   2       38.93       18.16     29.09 o 
 -11  10   2        5.10        8.35     24.98 o 
 -10  10   2        6.81        0.00     20.88 o 
  -9  10   2       85.13       79.06     15.96 o 
  -8  10   2      404.32      375.07     25.35 o 
  -7  10   2     1562.47     1671.87     77.17 o 
  -6  10   2     1084.05     1063.25     40.76 o 
  -5  10   2      527.50      507.90     38.17 o 
  -4  10   2       23.07       35.99     17.23 o 
  -3  10   2       55.43       20.61     18.36 o 
  -2  10   2     1358.37     1632.66     78.13 o 
  -1  10   2      212.70      233.81     30.48 o 
   0  10   2      112.09      168.26     27.70 o 
   1  10   2      114.40       90.86     25.65 o 
   2  10   2       86.27      112.60     28.10 o 
   3  10   2       95.98       48.64     26.71 o 
   4  10   2       46.04       30.95     28.63 o 
   5  10   2        3.71        5.43     32.54 o 
 -11  11   2       58.08       83.97     30.29 o 
 -10  11   2       74.83       56.86     27.17 o 
  -9  11   2       79.51       89.45     18.72 o 
  -8  11   2      525.22      502.22     30.45 o 
  -7  11   2       88.71       71.26     16.08 o 
  -6  11   2      335.64      313.71     23.89 o 
  -5  11   2      867.35      815.20     52.35 o 
  -4  11   2        3.39       10.14     18.69 o 
  -3  11   2      351.16      397.10     38.24 o 
  -2  11   2       26.36        0.33     20.88 o 
  -1  11   2       24.75       30.48     23.13 o 
   0  11   2       76.16       83.57     26.38 o 
   1  11   2      794.06      765.57     53.94 o 
   3  11   2      366.69      298.42     40.96 o 
   4  11   2       33.12       26.38     32.41 o 
 -11  12   2      160.31      249.78     43.41 o 
 -10  12   2      366.38      336.00     28.17 o 
  -9  12   2        2.86        0.78     14.78 o 
  -8  12   2       36.46       20.04     16.38 o 
  -7  12   2        2.58        5.25     14.20 o 
  -6  12   2        1.46        0.00     17.89 o 
  -5  12   2      284.55      358.13     38.24 o 
  -4  12   2        8.01        5.90     21.54 o 
  -3  12   2      311.92      371.05     39.83 o 
  -2  12   2      137.01      157.26     31.81 o 
  -1  12   2      166.64      208.89     34.73 o 
   0  12   2       34.33        3.25     25.45 o 
   1  12   2       82.25       83.57     32.74 o 
   2  12   2        2.71        3.51     24.19 o 
   3  12   2       19.82        2.39     31.15 o 
 -10  13   2       14.41       31.13     19.52 o 
  -9  13   2       85.45       90.85     21.05 o 
  -8  13   2      181.56      198.57     24.79 o 
  -7  13   2        0.59        0.00     20.88 o 
  -6  13   2      269.84      295.11     37.71 o 
  -5  13   2      111.40       85.76     29.23 o 
  -4  13   2      162.86      162.43     33.40 o 
  -3  13   2        0.59        8.75     24.19 o 
  -2  13   2      221.54      254.02     38.64 o 
  -1  13   2      242.97      250.17     40.29 o 
   0  13   2      429.46      481.06     49.57 o 
   1  13   2      140.16      130.29     38.57 o 
  -9  14   2       20.85        7.74     19.51 o 
  -8  14   2       24.08        0.00     23.19 o 
  -7  14   2      312.66      393.39     44.14 o 
  -6  14   2      882.52     1019.65     67.80 o 
  -5  14   2      321.31      321.28     43.47 o 
  -4  14   2       17.55       28.36     28.96 o 
  -3  14   2        5.90        6.83     30.15 o 
  -2  14   2        4.54        2.25     31.88 o 
  -1  14   2        8.19        0.00     32.94 o 
  -7  15   2        0.94        0.00     21.87 o 
  -6  15   2        0.03        0.00     22.66 o 
  -5  15   2       19.87       49.77     36.05 o 
  -4  15   2       35.55        0.00     33.80 o 
  -3  15   2       60.30       20.15     37.44 o 
   0 -15   3       20.71       73.43     34.86 o 
   1 -15   3       59.03       62.10     31.88 o 
   2 -15   3        0.81        0.00     26.77 o 
   3 -15   3       68.38       42.48     29.36 o 
   4 -15   3      192.79      217.70     38.70 o 
   5 -15   3       16.62       36.38     24.19 o 
   6 -15   3        3.11       37.71     24.32 o 
   7 -15   3        0.13        9.87     21.60 o 
  -1 -14   3        0.35       13.52     27.64 o 
   0 -14   3       80.60       59.25     29.16 o 
   1 -14   3       16.28       20.15     25.18 o 
   2 -14   3        7.06       31.15     25.78 o 
   3 -14   3       11.94        0.00     20.54 o 
   4 -14   3       34.04       23.33     24.26 o 
   5 -14   3      101.27      159.71     30.42 o 
   6 -14   3      778.85      884.46     57.79 o 
   7 -14   3      280.70      311.78     27.18 o 
   8 -14   3        1.23        9.94     16.05 o 
  -1 -13   3      200.30      199.87     34.93 o 
   0 -13   3      402.04      488.22     45.66 o 
   1 -13   3      626.36      506.31     45.59 o 
   2 -13   3      160.95      131.08     27.37 o 
   3 -13   3       11.93        0.00     18.03 o 
   6 -13   3      135.75      133.53     21.22 o 
   7 -13   3       12.95       21.33     16.12 o 
   8 -13   3       30.89       35.06     25.71 o 
   9 -13   3       64.90       69.98     27.64 o 
  -5 -12   3       17.96        0.00     28.70 o 
  -4 -12   3       27.16       34.06     26.71 o 
  -2 -12   3        0.59        0.00     21.67 o 
  -1 -12   3       24.02       40.03     23.19 o 
   0 -12   3        0.05        0.00     17.03 o 
   1 -12   3      395.28      350.05     35.65 o 
   3 -12   3       11.07        0.00     16.10 o 
   4 -12   3        1.37        7.29     17.56 o 
   5 -12   3      249.51      251.27     44.30 o 
   6 -12   3      133.70      113.10     39.37 o 
   7 -12   3      378.19      412.00     28.34 o 
   8 -12   3       90.99      106.70     22.40 o 
   9 -12   3       59.47       35.25     18.20 o 
  10 -12   3      112.63       78.73     32.21 o 
  -6 -11   3       12.82       27.24     31.01 o 
  -5 -11   3       12.93       14.25     25.38 o 
  -4 -11   3      239.40      212.13     33.60 o 
  -2 -11   3        0.30        0.00     19.95 o 
  -1 -11   3      355.22      292.85     33.07 o 
   0 -11   3     1013.02      988.84     57.52 o 
   2 -11   3      487.53      525.53     40.69 o 
   3 -11   3       73.31       47.38     19.75 o 
   4 -11   3       80.59       67.30     13.52 o 
   5 -11   3      836.29      829.22     46.16 o 
   6 -11   3      482.21      473.20     27.75 o 
   7 -11   3        7.74        0.00     12.91 o 
   8 -11   3      157.16      160.59     24.42 o 
   9 -11   3      112.25       83.30     18.92 o 
  10 -11   3        3.67        0.00     23.06 o 
  -7 -10   3       16.94        0.00     32.67 o 
  -6 -10   3      135.91      146.92     34.39 o 
  -5 -10   3      193.03      172.24     31.55 o 
  -4 -10   3       22.12       10.40     19.62 o 
  -3 -10   3       33.75       15.64     20.28 o 
  -2 -10   3      115.65      118.23     24.12 o 
  -1 -10   3       45.76       41.68     18.89 o 
   0 -10   3        7.96       30.29     16.04 o 
   1 -10   3      487.10      472.98     36.52 o 
   2 -10   3      243.50      241.23     27.10 o 
   3 -10   3      360.28      381.72     33.07 o 
   4 -10   3        6.20        6.35      9.77 o 
   5 -10   3        1.67        7.06     10.26 o 
   6 -10   3      896.53     1054.36     40.74 o 
   7 -10   3      773.06      695.22     52.09 o 
   8 -10   3       24.22       21.97     22.00 o 
   9 -10   3        1.73        8.02     21.87 o 
  10 -10   3        9.36        2.78     23.53 o 
  -7  -9   3        0.28       30.62     28.23 o 
  -6  -9   3       70.52       55.73     26.11 o 
  -5  -9   3      901.29      997.98     59.78 o 
  -4  -9   3      424.44      387.42     36.12 o 
  -3  -9   3      308.90      321.88     29.95 o 
  -2  -9   3      100.61      104.58     21.34 o 
   0  -9   3     1480.96     1437.56     66.74 o 
   1  -9   3     4530.88     4567.36    169.26 o 
   2  -9   3      151.16      140.69     20.94 o 
   3  -9   3      108.52      107.26     12.83 o 
   4  -9   3      572.90      473.94     23.67 o 
   5  -9   3      267.65      253.90     18.62 o 
   6  -9   3       40.77       45.27     12.14 o 
   7  -9   3       36.22       45.57     13.24 o 
   8  -9   3        8.23        1.06     12.38 o 
   9  -9   3      888.97      859.47     57.99 o 
  10  -9   3      264.61      193.78     36.18 o 
  11  -9   3        2.62       43.01     26.84 o 
  -8  -8   3      203.20      198.48     39.17 o 
  -7  -8   3       10.45        9.15     24.59 o 
  -6  -8   3        3.17        0.00     21.54 o 
  -5  -8   3      573.81      656.95     45.53 o 
  -4  -8   3      132.15      203.06     27.10 o 
  -3  -8   3       63.49      116.84     19.02 o 
  -1  -8   3     2190.26     2235.73     90.20 o 
   0  -8   3      151.52      124.26     17.96 o 
   1  -8   3      358.07      298.95     25.32 o 
   2  -8   3       68.98       45.91      9.18 o 
   3  -8   3      637.81      523.82     25.81 o 
   4  -8   3     1343.29     1496.53     84.83 o 
   5  -8   3       20.06       11.87      8.90 o 
   6  -8   3      115.73      109.79     14.15 o 
   7  -8   3      216.36      234.80     19.53 o 
   8  -8   3        6.47        9.97     14.98 o 
   9  -8   3       13.30        3.84     22.13 o 
  10  -8   3       48.83      101.59     28.36 o 
  11  -8   3      129.27       98.28     31.94 o 
  -9  -7   3       61.96       81.91     34.86 o 
  -8  -7   3      142.27      113.06     31.68 o 
  -7  -7   3      194.90      196.56     32.61 o 
  -6  -7   3        3.77        0.00     18.56 o 
  -5  -7   3      378.53      380.93     33.40 o 
  -4  -7   3      827.35      746.66     29.68 o 
  -3  -7   3      339.25      308.10     25.05 o 
  -2  -7   3     1220.14     1249.94     55.67 o 
  -1  -7   3       22.73       20.21     10.47 o 
   0  -7   3     3818.35     3470.23    128.30 o 
   1  -7   3       77.32       89.00     15.37 o 
   2  -7   3      482.69      500.10     15.30 o 
   3  -7   3     1762.27     1502.77     45.02 o 
   4  -7   3        4.24        0.00      7.75 o 
   5  -7   3     1280.94     1132.96     38.16 o 
   6  -7   3      804.97      854.05     33.25 o 
   7  -7   3       98.11      112.80     14.72 o 
   8  -7   3      886.43      905.33     54.67 o 
   9  -7   3      561.76      543.09     46.12 o 
  10  -7   3        8.85        9.48     21.87 o 
  11  -7   3        4.99        0.00     22.53 o 
 -10  -6   3       13.70       45.13     34.86 o 
  -9  -6   3       33.95       54.94     28.17 o 
  -8  -6   3       16.01       38.70     24.32 o 
  -7  -6   3      155.18      239.24     32.01 o 
  -6  -6   3     1053.05     1228.47     62.76 o 
  -5  -6   3     1150.58     1278.18     60.77 o 
  -4  -6   3       93.11       90.09     16.44 o 
  -3  -6   3       14.95       22.40     10.34 o 
  -2  -6   3     1556.81     1841.88     72.57 o 
  -1  -6   3       19.02       35.12     10.80 o 
   0  -6   3       88.55      139.30     15.91 o 
   1  -6   3       13.91        1.79      3.65 o 
   2  -6   3     1186.97      901.07     22.32 o 
   3  -6   3     5710.71     5766.98    140.71 o 
   4  -6   3      313.00      290.14     35.32 o 
   5  -6   3       68.76       37.19     10.14 o 
   6  -6   3      494.76      532.53     24.90 o 
   7  -6   3      310.61      251.61     18.50 o 
   8  -6   3      301.53      313.00     34.46 o 
   9  -6   3       34.10       38.37     23.53 o 
  10  -6   3        2.54        0.00     21.94 o 
  11  -6   3       94.88       89.73     29.56 o 
 -10  -5   3       23.43        0.00     29.76 o 
  -9  -5   3       19.90       31.08     24.59 o 
  -8  -5   3       29.69       28.30     23.13 o 
  -7  -5   3        3.36       36.12     19.68 o 
  -6  -5   3      258.96      285.56     28.96 o 
  -5  -5   3      646.79      596.64     36.45 o 
  -4  -5   3     4018.63     4738.44    116.98 o 
  -3  -5   3     5194.77     5420.09    154.81 o 
  -2  -5   3      168.69      148.58     14.38 o 
  -1  -5   3      731.44      592.40     30.42 o 
   0  -5   3     1721.44     1792.97     69.85 o 
   1  -5   3     1008.78      997.47     36.17 o 
   2  -5   3     2172.91     2087.06     44.45 o 
   3  -5   3      369.56      386.67     19.19 o 
   4  -5   3      283.07      245.74     14.38 o 
   5  -5   3     2439.81     2442.22     76.25 o 
   6  -5   3      993.61     1059.69     36.71 o 
   7  -5   3      199.09      187.49     16.36 o 
   8  -5   3       78.14       68.86     22.27 o 
   9  -5   3      925.77     1028.00     62.03 o 
  10  -5   3      256.43      298.49     39.17 o 
  11  -5   3      263.99      293.45     40.62 o 
 -11  -4   3       86.37       49.17     34.13 o 
 -10  -4   3      214.02      298.82     39.63 o 
  -9  -4   3      706.14      774.71     54.01 o 
  -8  -4   3      647.30      811.29     50.37 o 
  -7  -4   3       26.91       44.14     18.75 o 
  -6  -4   3       24.09       32.47     15.31 o 
  -5  -4   3       11.42       50.70     15.18 o 
  -4  -4   3     3182.94     2538.63     64.98 o 
  -3  -4   3        1.72        9.94     11.17 o 
  -2  -4   3     3758.93     3847.72    134.20 o 
  -1  -4   3     4940.60     5375.67    184.50 o 
   0  -4   3     7539.84     7740.23    188.69 o 
   1  -4   3     1826.98     2077.35     48.75 o 
   2  -4   3      556.68      502.08     31.05 o 
   3  -4   3       14.02        4.27      4.60 o 
   4  -4   3      985.25     1021.42     32.54 o 
   5  -4   3     1166.82     1042.67     51.00 o 
   6  -4   3      624.26      594.97     47.65 o 
   7  -4   3      907.94      874.72     50.90 o 
   8  -4   3      330.89      395.57     36.91 o 
   9  -4   3        9.75       21.80     22.27 o 
  10  -4   3       34.25       28.89     25.05 o 
  11  -4   3       20.43       31.55     25.91 o 
 -11  -3   3       28.75       13.32     28.50 o 
 -10  -3   3      210.26      182.64     33.14 o 
  -9  -3   3      188.78      241.10     31.81 o 
  -8  -3   3      692.19      681.87     44.60 o 
  -7  -3   3      136.96      107.69     20.41 o 
  -6  -3   3     2268.87     2624.88    101.00 o 
  -5  -3   3     1275.22     1216.71     34.42 o 
  -4  -3   3     3478.76     3772.01     91.99 o 
  -3  -3   3     1518.83     1876.04     48.24 o 
  -2  -3   3     3945.74     3838.11    132.08 o 
  -1  -3   3     1619.44     1584.78     42.98 o 
   0  -3   3       22.07       20.43      2.86 o 
   1  -3   3     2848.68     2936.75     59.49 o 
   2  -3   3       74.28       73.87      6.70 o 
   3  -3   3       71.20       43.74     13.19 o 
   4  -3   3       16.39        4.37      6.69 o 
   5  -3   3       79.36       62.48      9.31 o 
   6  -3   3     2533.38     2551.00     92.45 o 
   7  -3   3      580.19      558.40     40.62 o 
   8  -3   3     1221.33     1149.41     61.57 o 
   9  -3   3      182.08      267.87     34.99 o 
  10  -3   3      124.09      133.01     32.41 o 
  11  -3   3       77.10       93.11     28.56 o 
 -11  -2   3       53.97       55.14     27.64 o 
 -10  -2   3      112.58      123.73     29.56 o 
  -9  -2   3       49.09       59.11     23.39 o 
  -8  -2   3     1353.06     1410.12     66.93 o 
  -7  -2   3        8.18       14.18     13.98 o 
  -6  -2   3       66.05       89.93     15.71 o 
  -5  -2   3    14028.73    14843.66    484.78 o 
  -4  -2   3    11636.89    14525.84    335.60 o 
  -3  -2   3        5.02        9.07      3.58 o 
  -2  -2   3       42.12       50.48      3.90 o 
  -1  -2   3     6796.47     8740.20    211.08 o 
   0  -2   3      584.98      609.03     14.65 o 
   1  -2   3     7830.83     8421.95    196.34 o 
   2  -2   3      201.80      128.45      8.55 o 
   3  -2   3      345.98      362.89     20.68 o 
   4  -2   3     1168.84     1041.49     70.35 o 
   5  -2   3      945.19      836.13     29.03 o 
   6  -2   3       62.44       69.44     10.71 o 
   7  -2   3       94.34      125.72     23.00 o 
   8  -2   3       10.66        0.00     16.04 o 
   9  -2   3      131.77      142.42     29.36 o 
  10  -2   3       10.62        0.00     22.27 o 
 -12  -1   3        0.40        0.00     27.10 o 
 -11  -1   3       81.22       86.82     28.17 o 
 -10  -1   3      327.27      306.84     35.99 o 
  -9  -1   3       41.27       38.77     20.54 o 
  -8  -1   3       68.47       85.22     19.95 o 
  -7  -1   3      180.03      191.39     21.14 o 
  -6  -1   3     2394.65     2542.77     95.50 o 
  -5  -1   3     1323.67     1288.38     53.28 o 
  -4  -1   3      537.64      539.49     36.38 o 
  -3  -1   3     1284.85     1311.34     28.68 o 
  -2  -1   3     3814.18     4504.60     88.70 o 
  -1  -1   3     3373.49     3373.19     84.18 o 
   0  -1   3       28.47       35.61      5.08 o 
   1  -1   3        0.32        0.00      2.94 o 
   2  -1   3        5.29        3.95      3.98 o 
   3  -1   3       69.53       79.78      7.55 o 
   4  -1   3      434.51      386.44     17.15 o 
   5  -1   3     4175.77     4632.86    115.61 o 
   6  -1   3     3334.12     3039.67    117.57 o 
   7  -1   3       99.17       76.81     20.01 o 
   8  -1   3       27.47       19.28     19.75 o 
   9  -1   3       73.79       53.55     25.25 o 
  10  -1   3      155.88      191.26     34.93 o 
 -12   0   3       47.09       63.42     29.56 o 
 -11   0   3       71.67       73.23     26.24 o 
 -10   0   3       34.40       41.82     21.94 o 
  -9   0   3     1770.25     1834.86     81.98 o 
  -8   0   3      970.51     1062.26     54.08 o 
  -7   0   3       32.36       90.33     16.90 o 
  -6   0   3     4528.87     4390.08    154.01 o 
  -5   0   3      473.88      478.24     15.82 o 
  -4   0   3       83.99      118.67     12.41 o 
  -3   0   3     6731.79     7780.58    151.24 o 
  -2   0   3     1041.86     1335.49     28.59 o 
  -1   0   3    12035.37    12793.83    307.07 o 
   0   0   3    56005.75    65362.26   1492.50 o 
   1   0   3      399.99      471.19     38.60 o 
   2   0   3      807.79      662.53     36.75 o 
   3   0   3     1000.02     1166.70     34.51 o 
   4   0   3       14.55       41.21      7.14 o 
   5   0   3     2157.54     1917.05    165.18 o 
   6   0   3        5.71       10.40     15.04 o 
   7   0   3      231.61      195.17     26.91 o 
   8   0   3      710.69      701.28     49.04 o 
   9   0   3      420.14      298.62     38.17 o 
  10   0   3       10.55        2.58     23.66 o 
 -12   1   3       51.44       79.39     31.35 o 
 -11   1   3      544.25      750.66     53.08 o 
 -10   1   3      685.06      786.84     51.10 o 
  -9   1   3      353.77      427.91     35.26 o 
  -8   1   3       16.46        8.95     13.39 o 
  -7   1   3      425.18      475.36     30.95 o 
  -6   1   3    12876.59    13375.32    310.99 o 
  -5   1   3     2773.36     3231.89     66.88 o 
  -4   1   3     2443.69     2559.96     53.25 o 
  -3   1   3     4764.31     5057.22     99.88 o 
  -2   1   3     1748.41     1598.69     33.88 o 
  -1   1   3       62.43       70.26      6.24 o 
   0   1   3       30.43       51.16      8.95 o 
   1   1   3      220.55      188.29     10.44 o 
   2   1   3     1334.28     1213.19     35.12 o 
   3   1   3     1760.04     1583.84     44.61 o 
   4   1   3       26.18       47.49      8.57 o 
   5   1   3      304.83      318.50     17.38 o 
   6   1   3      566.81      561.78     39.83 o 
   7   1   3       66.10       77.94     22.80 o 
   8   1   3      167.64      152.89     29.29 o 
   9   1   3        7.45       21.07     24.45 o 
  10   1   3       64.42       26.91     26.91 o 
 -13   2   3       11.09       29.89     30.95 o 
 -12   2   3       91.53      159.85     33.47 o 
 -11   2   3       67.26        9.08     21.87 o 
 -10   2   3       12.95        0.86     19.02 o 
  -9   2   3        2.42       35.39     17.69 o 
  -8   2   3       21.38       33.90     10.85 o 
  -7   2   3     1260.02     1294.47     41.67 o 
  -6   2   3     1103.92     1121.33     31.81 o 
  -5   2   3     7942.01     8536.16    167.33 o 
  -4   2   3     3641.23     3970.76     80.13 o 
  -3   2   3     7223.66     7294.37    142.66 o 
  -2   2   3       11.25       11.91      2.87 o 
  -1   2   3     9194.88    10330.18    345.61 o 
   0   2   3     5333.01     4904.54    169.52 o 
   1   2   3     1883.04     2212.83     57.74 o 
   2   2   3      794.54      892.05     43.71 o 
   3   2   3      114.50      129.18     11.77 o 
   4   2   3     4020.94     4147.89    105.24 o 
   5   2   3     2739.19     2808.58    111.27 o 
   6   2   3        0.80        2.58     17.50 o 
   7   2   3      372.38      351.30     36.65 o 
   8   2   3      168.43      191.46     33.40 o 
   9   2   3        0.59       25.05     24.19 o 
 -13   3   3        1.46        9.21     30.02 o 
 -12   3   3        8.08       17.16     24.45 o 
 -11   3   3       94.74      131.15     28.50 o 
 -10   3   3      255.34      287.59     49.80 o 
  -9   3   3     1692.32     1601.72     54.97 o 
  -8   3   3      904.27      970.91     37.44 o 
  -7   3   3     4310.88     4301.23     89.25 o 
  -6   3   3      659.96      577.49     17.63 o 
  -5   3   3      235.61      236.27     12.11 o 
  -4   3   3      122.06      136.67      7.24 o 
  -3   3   3     2746.08     2784.68     57.68 o 
  -2   3   3     1204.96     1195.34     49.04 o 
  -1   3   3      716.84      630.70     31.74 o 
   0   3   3      632.80      488.62     28.03 o 
   1   3   3      798.80      733.49     37.05 o 
   2   3   3     7590.92     8393.16    200.95 o 
   3   3   3       17.09       26.21      8.87 o 
   4   3   3       89.09       97.94     12.97 o 
   5   3   3     2932.39     3367.18    131.28 o 
   6   3   3       95.18       51.23     22.40 o 
   7   3   3      354.43      309.82     36.58 o 
   8   3   3      283.45      289.80     38.50 o 
   9   3   3       23.46        0.00     26.51 o 
 -13   4   3       30.16       10.34     28.17 o 
 -12   4   3       85.53      109.48     30.29 o 
 -11   4   3       21.42        0.66     19.35 o 
 -10   4   3       92.93       81.77     18.66 o 
  -9   4   3      116.04      133.49     19.82 o 
  -8   4   3       99.42      120.43     13.17 o 
  -7   4   3      315.57      380.25     21.17 o 
  -6   4   3      222.33      208.65     10.24 o 
  -5   4   3     1190.67     1142.50     37.31 o 
  -4   4   3     6036.09     5956.38    119.00 o 
  -3   4   3        9.42        4.78      5.67 o 
  -2   4   3      350.79      278.80     19.95 o 
  -1   4   3    10196.97    10595.80    357.53 o 
   0   4   3     4117.21     4624.81    164.09 o 
   1   4   3     7399.95     8254.30    282.85 o 
   2   4   3     1165.68     1290.80     40.89 o 
   3   4   3      341.65      402.24     21.88 o 
   4   4   3      220.27      163.12     20.18 o 
   5   4   3       61.30       45.40     20.94 o 
   6   4   3       60.03       47.38     24.12 o 
   7   4   3       11.42       43.74     24.79 o 
   8   4   3      217.32      199.74     36.91 o 
 -13   5   3       15.72       45.26     30.55 o 
 -12   5   3      141.84      160.97     32.21 o 
 -11   5   3      368.67      457.40     41.62 o 
 -10   5   3     1509.69     1579.38     76.15 o 
  -9   5   3     1404.09     1315.75     64.08 o 
  -8   5   3      559.27      507.80     18.51 o 
  -7   5   3      514.00      501.37     17.59 o 
  -6   5   3     2527.48     2359.46     52.36 o 
  -5   5   3     4028.35     3891.02     80.91 o 
  -4   5   3     3938.37     4077.36     84.19 o 
  -3   5   3      781.83      701.54     33.27 o 
  -2   5   3     1369.16     1322.78     56.73 o 
  -1   5   3      306.74      223.86     19.82 o 
   0   5   3     1264.36     1485.80     63.42 o 
   1   5   3      645.32      748.54     40.43 o 
   2   5   3      488.80      385.24     21.04 o 
   3   5   3     2069.08     2199.56     95.36 o 
   4   5   3      665.76      542.36     41.42 o 
   5   5   3      242.50      226.25     32.34 o 
   6   5   3       17.08        0.00     19.15 o 
   7   5   3        0.29       17.23     24.65 o 
   8   5   3        7.82       42.81     29.49 o 
 -13   6   3        0.28        0.00     27.44 o 
 -12   6   3      102.98       97.15     28.03 o 
 -11   6   3      114.41       91.12     25.58 o 
 -10   6   3       56.70       20.81     18.95 o 
  -9   6   3       12.83        1.19     15.44 o 
  -8   6   3      170.10      219.14     16.05 o 
  -7   6   3     1334.57     1032.03     41.48 o 
  -6   6   3     1307.14     1265.26     32.27 o 
  -5   6   3      198.30      328.97     13.61 o 
  -4   6   3     2722.68     2197.31     60.28 o 
  -3   6   3     5165.22     5844.67    206.04 o 
  -2   6   3      106.69       78.93     15.04 o 
  -1   6   3      150.24      104.31     16.50 o 
   0   6   3       19.58       18.62     12.33 o 
   1   6   3      720.61      937.08     49.64 o 
   2   6   3      178.44      198.13     17.32 o 
   3   6   3        3.80       11.24     15.51 o 
   4   6   3      424.64      497.04     41.75 o 
   5   6   3      414.54      427.19     43.01 o 
   6   6   3      129.35      161.11     32.87 o 
   7   6   3       71.33       73.83     31.35 o 
 -13   7   3       17.99       21.74     30.09 o 
 -12   7   3       27.20       17.96     24.59 o 
 -11   7   3        0.26        0.00     19.02 o 
 -10   7   3        0.73       10.34     19.28 o 
  -9   7   3     2176.74     2230.83     94.30 o 
  -8   7   3      873.94      747.66     30.75 o 
  -7   7   3        6.07        0.00      7.80 o 
  -6   7   3      656.93      593.49     26.20 o 
  -5   7   3     1010.83     1053.97     47.65 o 
  -4   7   3      203.37      252.74     21.44 o 
  -3   7   3     2446.66     2487.69     98.74 o 
  -2   7   3       16.48        5.70     11.53 o 
  -1   7   3     1782.78     1636.90     71.71 o 
   0   7   3     1174.07     1119.32     55.60 o 
   1   7   3      468.66      469.20     35.85 o 
   2   7   3      219.92      242.06     21.97 o 
   3   7   3      535.32      458.93     27.60 o 
   4   7   3      820.34      877.17     57.52 o 
   5   7   3       59.41       85.29     29.03 o 
   6   7   3        0.24       19.68     26.71 o 
 -13   8   3        0.82       24.39     30.68 o 
 -12   8   3       10.03       53.81     26.77 o 
 -11   8   3      131.17      143.01     29.56 o 
 -10   8   3      218.85      208.42     30.82 o 
  -9   8   3        7.38        0.00     12.49 o 
  -8   8   3       89.56       50.23     12.23 o 
  -7   8   3       32.93       30.98     11.06 o 
  -6   8   3      665.34      588.90     34.53 o 
  -5   8   3     1076.00      788.40     42.08 o 
  -4   8   3     1199.75     1484.48     67.80 o 
  -3   8   3      100.06       84.23     17.69 o 
  -2   8   3      534.72      577.62     39.37 o 
  -1   8   3      245.07      342.49     31.15 o 
   0   8   3      395.77      288.48     29.89 o 
   1   8   3      558.06      740.05     48.25 o 
   2   8   3      293.74      248.44     49.44 o 
   3   8   3        0.94       10.93     18.95 o 
   4   8   3      232.33      244.01     36.71 o 
   5   8   3       89.96      138.84     34.66 o 
   6   8   3       17.36       24.72     27.04 o 
 -12   9   3        3.60        0.00     25.12 o 
 -11   9   3       27.36       31.68     23.19 o 
 -10   9   3      965.66      837.67     53.68 o 
  -9   9   3      309.45      317.12     23.30 o 
  -8   9   3       36.34       43.67     26.18 o 
  -7   9   3        2.54        8.09     10.53 o 
  -6   9   3       47.25       35.20     13.78 o 
  -5   9   3      422.11      490.81     36.25 o 
  -4   9   3      265.43      252.96     27.24 o 
  -3   9   3      144.58      176.08     25.32 o 
  -2   9   3     1111.92     1186.19     62.49 o 
  -1   9   3     5067.94     5015.42    187.61 o 
   0   9   3      238.31      206.44     28.83 o 
   1   9   3        0.86        0.00     19.48 o 
   2   9   3       79.74       56.22     17.11 o 
   3   9   3       32.24       35.72     24.39 o 
   4   9   3      386.32      332.35     41.09 o 
   5   9   3      240.08      268.07     41.95 o 
 -12  10   3       27.77        0.00     26.11 o 
 -11  10   3        7.53        0.00     23.46 o 
 -10  10   3       11.09       16.10     22.20 o 
  -9  10   3       46.25       51.47     19.48 o 
  -8  10   3       16.35       28.07     13.94 o 
  -7  10   3     2761.94     3143.05    295.77 o 
  -6  10   3      436.50      574.66     29.87 o 
  -5  10   3        0.09        0.00     15.18 o 
  -4  10   3      566.63      640.78     43.87 o 
  -3  10   3       10.57       19.82     18.75 o 
  -2  10   3      626.68      685.25     48.64 o 
  -1  10   3      653.69      804.00     52.55 o 
   0  10   3       50.34       21.47     23.86 o 
   1  10   3      139.37      106.17     29.49 o 
   2  10   3      145.02      197.40     23.65 o 
   3  10   3        2.39        0.00     22.00 o 
   4  10   3        1.59        0.00     23.13 o 
 -12  11   3      154.12      175.62     39.90 o 
 -11  11   3       14.98       28.50     27.64 o 
 -10  11   3       52.85       55.04     17.42 o 
  -9  11   3      346.17      348.28     26.46 o 
  -8  11   3      514.42      555.01     31.77 o 
  -7  11   3       91.12      107.83     18.24 o 
  -6  11   3      720.03      648.00     47.25 o 
  -5  11   3      481.48      468.41     41.02 o 
  -4  11   3        5.19        0.00     19.42 o 
  -3  11   3        3.43       12.66     22.00 o 
  -2  11   3       74.94       25.38     24.19 o 
  -1  11   3       12.57       18.95     22.73 o 
   0  11   3       44.44       37.91     26.31 o 
   1  11   3      109.61       98.28     31.94 o 
   2  11   3        0.47       16.83     22.00 o 
   3  11   3      133.58      137.45     32.14 o 
 -11  12   3      172.78      244.67     41.35 o 
 -10  12   3      235.61      240.53     25.78 o 
  -9  12   3       16.30       19.38     26.97 o 
  -8  12   3      279.91      379.25     28.47 o 
  -7  12   3       64.85      106.23     27.04 o 
  -6  12   3      158.64      153.48     30.22 o 
  -5  12   3        5.55       22.93     21.94 o 
  -4  12   3       10.43        0.00     21.54 o 
  -3  12   3       68.93       41.75     25.45 o 
  -2  12   3      804.09      835.62     58.58 o 
  -1  12   3      202.96      179.93     35.65 o 
   0  12   3        0.07        0.00     26.57 o 
   1  12   3       24.80       40.03     34.20 o 
   2  12   3        3.21        0.00     21.27 o 
 -10  13   3        9.91       18.94     19.42 o 
  -9  13   3       27.71       32.07     29.82 o 
  -8  13   3      180.64      132.15     30.42 o 
  -7  13   3        0.32        0.13     23.19 o 
  -6  13   3      232.65      249.31     37.77 o 
  -5  13   3       86.34       84.96     28.70 o 
  -4  13   3       26.67       44.87     28.03 o 
  -3  13   3        8.12        0.00     24.39 o 
  -2  13   3      375.24      371.78     46.26 o 
  -1  13   3      269.88      295.97     43.41 o 
   0  13   3      167.35      182.84     43.28 o 
  -9  14   3       57.78       64.88     28.36 o 
  -8  14   3       25.40       13.98     24.65 o 
  -7  14   3      361.07      397.30     45.33 o 
  -6  14   3      432.47      511.42     49.90 o 
  -5  14   3      276.87      338.91     46.19 o 
  -4  14   3       36.19        5.24     31.41 o 
  -3  14   3        3.96       38.84     35.39 o 
  -2  14   3        2.50        4.11     33.53 o 
  -1  14   3       15.55       10.87     35.59 o 
  -6  15   3        0.16        3.84     24.79 o 
  -5  15   3       39.30        0.00     37.24 o 
   0 -15   4       20.73       52.62     30.75 o 
   1 -15   4       25.92       17.16     29.95 o 
   2 -15   4       15.54       25.25     28.76 o 
   3 -15   4        0.99        0.00     26.71 o 
   4 -15   4       71.13       27.77     27.90 o 
   5 -15   4       30.24       27.17     22.86 o 
  -1 -14   4        3.48        0.00     24.98 o 
   0 -14   4       89.82       67.93     31.15 o 
   1 -14   4       18.02        0.00     23.79 o 
   2 -14   4        4.07        0.00     20.48 o 
   5 -14   4      395.71      495.31     48.25 o 
   6 -14   4      400.89      491.92     33.60 o 
   7 -14   4      131.53      187.97     37.48 o 
  -4 -13   4      128.30      108.95     34.53 o 
  -2 -13   4        0.52        0.00     24.12 o 
  -1 -13   4      317.20      271.25     37.24 o 
   0 -13   4      534.12      492.93     43.81 o 
   3 -13   4      170.24      141.42     28.23 o 
   4 -13   4      145.14      116.57     28.36 o 
   5 -13   4      156.64      179.60     31.01 o 
   6 -13   4       99.20       96.60     30.45 o 
   7 -13   4       13.12       12.03     16.55 o 
   8 -13   4       30.99       30.18     21.14 o 
  -5 -12   4        6.33        8.48     29.69 o 
  -4 -12   4       39.46       41.15     26.31 o 
  -2 -12   4       46.24       78.27     26.44 o 
  -1 -12   4       23.60        0.00     18.16 o 
   1 -12   4      255.44      251.90     32.01 o 
   2 -12   4      512.93      506.64     41.42 o 
   3 -12   4      198.33      196.23     29.56 o 
   4 -12   4        9.98       13.45     18.69 o 
   5 -12   4        8.86        4.27     13.40 o 
   6 -12   4        0.89        0.00     13.38 o 
   7 -12   4       64.11       51.02     17.21 o 
   8 -12   4      173.41      150.38     22.00 o 
   9 -12   4       46.10       69.27     31.74 o 
  -6 -11   4        0.14        0.00     27.10 o 
  -5 -11   4       35.93       45.59     26.04 o 
  -4 -11   4      275.02      218.36     32.27 o 
  -2 -11   4       79.52       48.71     22.93 o 
   0 -11   4       98.81       96.29     22.73 o 
   1 -11   4      124.26      142.15     24.85 o 
   2 -11   4      640.48      570.00     42.55 o 
   3 -11   4      633.69      460.32     37.91 o 
   4 -11   4       18.10       34.47     13.07 o 
   5 -11   4      435.58      459.11     39.17 o 
   6 -11   4       58.46       64.70     15.19 o 
   7 -11   4      116.03      115.44     19.12 o 
   8 -11   4       82.29       81.33     26.81 o 
   9 -11   4       87.95       97.68     29.69 o 
  10 -11   4       89.03      111.60     34.79 o 
  -7 -10   4       48.63       57.19     33.00 o 
  -6 -10   4        1.17        0.00     23.13 o 
  -5 -10   4      170.69      140.83     30.35 o 
  -4 -10   4       27.62       34.20     21.60 o 
  -3 -10   4       23.17       11.86     20.74 o 
  -1 -10   4       51.35       35.85     16.70 o 
   0 -10   4       16.88       12.39     15.51 o 
   1 -10   4      808.09      825.54     48.44 o 
   2 -10   4      937.99      866.23     50.10 o 
   3 -10   4       79.14       68.33     12.81 o 
   4 -10   4      665.68      763.27     32.12 o 
   5 -10   4      298.09      319.04     21.77 o 
   6 -10   4      393.37      434.25     25.82 o 
   7 -10   4      952.08     1108.04     43.71 o 
   8 -10   4      112.45      125.43     19.21 o 
   9 -10   4       79.66       59.91     28.36 o 
  10 -10   4       38.03       53.55     29.82 o 
  -8  -9   4        0.92       14.45     31.35 o 
  -7  -9   4        1.46        0.00     24.79 o 
  -6  -9   4        0.63        0.00     22.20 o 
  -5  -9   4      574.31      566.09     42.94 o 
  -4  -9   4     2268.11     2248.39     96.16 o 
  -3  -9   4      235.95      188.01     24.79 o 
  -2  -9   4        8.23       17.10     13.59 o 
  -1  -9   4      453.95      469.86     35.06 o 
   0  -9   4      286.31      200.40     24.12 o 
   1  -9   4     3335.04     3183.21    124.33 o 
   2  -9   4     1365.70     1275.92     62.10 o 
   3  -9   4      191.42      228.01     35.82 o 
   4  -9   4      181.36      191.51     16.54 o 
   5  -9   4       70.57       50.73     12.35 o 
   6  -9   4        5.01        4.78     10.44 o 
   7  -9   4        6.15       25.03     12.49 o 
   8  -9   4      131.11      121.99     18.42 o 
   9  -9   4      293.02      336.92     41.75 o 
  10  -9   4      336.34      405.45     46.66 o 
  -8  -8   4       45.16       61.43     29.82 o 
  -7  -8   4      102.13       78.07     27.44 o 
  -6  -8   4        5.13        1.92     20.08 o 
  -5  -8   4      277.52      285.50     31.68 o 
  -4  -8   4      390.44      432.02     34.73 o 
  -3  -8   4       41.49       35.99     14.84 o 
  -2  -8   4      720.10      578.48     35.65 o 
  -1  -8   4      434.56      420.89     30.35 o 
   0  -8   4      205.70      204.78     22.07 o 
   1  -8   4       83.20       41.73     12.43 o 
   2  -8   4     1053.03     1236.64     39.36 o 
   3  -8   4       93.29       69.16     11.33 o 
   4  -8   4      700.41      666.41     27.98 o 
   5  -8   4       62.07       98.49     13.17 o 
   6  -8   4      379.96      500.81     26.75 o 
   7  -8   4       62.89       58.44     13.80 o 
   8  -8   4        0.05        0.00     12.41 o 
   9  -8   4       24.21       42.75     26.18 o 
  10  -8   4       33.81       36.05     27.10 o 
  -9  -7   4       81.03       80.65     34.39 o 
  -8  -7   4       50.25       61.43     27.57 o 
  -7  -7   4      242.06      303.52     35.39 o 
  -6  -7   4       21.14       24.52     21.54 o 
  -5  -7   4       23.71       36.98     19.15 o 
  -4  -7   4     1772.80     1573.08     69.32 o 
  -3  -7   4      904.79      816.26     41.62 o 
  -2  -7   4      482.16      406.91     28.03 o 
  -1  -7   4      108.62      109.41     16.24 o 
   0  -7   4     2731.88     2621.86     71.77 o 
   1  -7   4     1604.63     1373.61     41.12 o 
   2  -7   4      141.30      127.97     12.46 o 
   3  -7   4     1961.31     1966.20     55.93 o 
   4  -7   4       23.64        1.80      7.65 o 
   5  -7   4     1443.94     1353.27     87.18 o 
   6  -7   4      356.86      336.23     20.97 o 
   7  -7   4       23.81       13.72     12.29 o 
   8  -7   4      315.57      236.52     32.01 o 
   9  -7   4     1080.17     1099.04     65.94 o 
  10  -7   4       17.52       19.88     26.18 o 
 -10  -6   4        5.17        0.00     28.36 o 
  -9  -6   4        2.60        0.00     23.99 o 
  -8  -6   4        1.65        0.00     19.75 o 
  -7  -6   4      511.06      561.32     42.35 o 
  -6  -6   4      589.90      522.09     38.04 o 
  -5  -6   4     1421.60     1754.40     74.89 o 
  -4  -6   4        5.86        0.13      7.12 o 
  -3  -6   4       35.64       30.02     11.07 o 
  -2  -6   4       57.11       39.03     11.66 o 
  -1  -6   4      134.96       58.05     12.39 o 
   0  -6   4       87.89      147.08     10.72 o 
   1  -6   4       79.40      101.98     10.19 o 
   2  -6   4        7.09        6.99      5.66 o 
   3  -6   4     4105.95     4049.20    115.97 o 
   4  -6   4     1831.98     1949.08     55.89 o 
   5  -6   4      120.39      172.65     15.00 o 
   6  -6   4      513.76      501.87     38.04 o 
   7  -6   4     1714.50     1752.27     55.91 o 
   8  -6   4        2.33        0.00     17.96 o 
   9  -6   4        2.58        0.00     17.83 o 
  10  -6   4        1.77        0.00     20.94 o 
 -10  -5   4        3.93       32.47     28.83 o 
  -9  -5   4       15.08       14.65     23.99 o 
  -8  -5   4       23.97       35.46     21.21 o 
  -7  -5   4        0.26        4.90     17.76 o 
  -6  -5   4      661.43      592.73     39.37 o 
  -5  -5   4     4078.03     4063.96    146.39 o 
  -4  -5   4     3974.16     4083.66    101.62 o 
  -3  -5   4     2543.04     2828.58     72.58 o 
  -2  -5   4     1888.59     1738.89     68.39 o 
  -1  -5   4      529.11      443.22     18.39 o 
   0  -5   4      554.45      592.41     21.09 o 
   1  -5   4      487.57      349.78     11.65 o 
   2  -5   4      913.41      823.62     26.76 o 
   3  -5   4      869.46      855.50     28.69 o 
   4  -5   4     3318.34     3169.61     83.03 o 
   5  -5   4     2935.34     2726.87     74.39 o 
   6  -5   4      493.50      442.37     28.30 o 
   7  -5   4      219.81      229.36     18.20 o 
   8  -5   4       31.38       39.63     21.07 o 
   9  -5   4      190.98      232.61     34.93 o 
  10  -5   4      494.29      591.94     51.29 o 
 -11  -4   4      122.24       95.36     34.59 o 
 -10  -4   4      615.28      632.56     50.63 o 
  -9  -4   4      118.88      113.52     27.50 o 
  -8  -4   4      937.77      949.60     53.55 o 
  -7  -4   4        0.21       27.70     17.96 o 
  -6  -4   4     1400.92     1633.99     69.85 o 
  -5  -4   4      567.09      766.52     25.48 o 
  -4  -4   4     1673.22     1932.09     83.30 o 
  -3  -4   4      967.49      859.83     26.52 o 
  -2  -4   4     1078.39      998.52     31.30 o 
  -1  -4   4     6207.02     6579.11    162.64 o 
   0  -4   4     4486.43     4682.96     93.34 o 
   1  -4   4     9050.70     8705.67    209.92 o 
   2  -4   4       69.28       33.33      6.18 o 
   3  -4   4      296.49      277.09     14.61 o 
   4  -4   4     1209.93     1114.12     56.50 o 
   5  -4   4      905.85      846.04     31.08 o 
   6  -4   4       50.62       69.12     20.58 o 
   7  -4   4      960.47     1025.15     57.85 o 
   8  -4   4       29.66       61.83     23.00 o 
   9  -4   4       52.73       66.54     24.98 o 
  10  -4   4      153.19      114.78     31.81 o 
 -11  -3   4       52.64      121.87     33.53 o 
 -10  -3   4       69.99       73.23     25.38 o 
  -9  -3   4       58.65       61.30     22.47 o 
  -8  -3   4       91.71      164.35     25.51 o 
  -7  -3   4     2546.42     2447.27     97.15 o 
  -6  -3   4      767.12      899.50     45.00 o 
  -5  -3   4     1154.75     1261.40     35.77 o 
  -4  -3   4      762.51      729.02     23.18 o 
  -3  -3   4       47.01       75.14      6.53 o 
  -2  -3   4     4213.61     4343.99     86.80 o 
  -1  -3   4      305.30      244.25     29.09 o 
   0  -3   4     1779.62     1477.25     31.95 o 
   1  -3   4      366.40      269.12      9.50 o 
   2  -3   4      451.42      369.31     26.44 o 
   3  -3   4      766.29      667.56     37.91 o 
   4  -3   4        1.00        0.00      5.82 o 
   5  -3   4      205.02      238.92     19.72 o 
   6  -3   4      611.92      517.16     25.65 o 
   7  -3   4      338.49      405.71     35.85 o 
   8  -3   4      386.73      310.08     34.99 o 
   9  -3   4      155.98      182.45     32.34 o 
  10  -3   4       21.81       25.85     25.32 o 
 -12  -2   4       21.11       53.22     32.74 o 
 -11  -2   4       21.86       29.62     26.97 o 
 -10  -2   4        9.58       10.93     20.74 o 
  -9  -2   4        0.40        4.18     17.69 o 
  -8  -2   4      394.86      359.59     31.01 o 
  -7  -2   4     1054.93     1114.49     53.55 o 
  -6  -2   4      143.07      166.87     18.16 o 
  -5  -2   4     3341.83     3558.94     86.88 o 
  -4  -2   4     7864.77     8385.78    196.08 o 
  -3  -2   4       75.12       82.65      7.11 o 
  -2  -2   4     1061.06     1087.18     24.59 o 
  -1  -2   4        0.16        4.04      3.77 o 
   0  -2   4     3224.54     3176.00     64.03 o 
   1  -2   4     6814.13     5992.16    145.93 o 
   2  -2   4      153.66      201.32     11.13 o 
   3  -2   4     9349.68     9130.03    216.39 o 
   4  -2   4     1651.26     1726.25     49.44 o 
   5  -2   4     1454.67     1440.71     44.64 o 
   6  -2   4       98.59       90.52     22.10 o 
   7  -2   4      199.32      179.60     26.44 o 
   8  -2   4       64.21       61.17     22.13 o 
   9  -2   4        0.96        5.50     20.48 o 
  10  -2   4       27.31       36.52     25.18 o 
 -12  -1   4        3.03       12.19     27.17 o 
 -11  -1   4       88.84       78.73     27.04 o 
 -10  -1   4      402.42      436.40     39.10 o 
  -9  -1   4       31.82       62.63     22.27 o 
  -8  -1   4      223.66      229.43     26.11 o 
  -7  -1   4      103.84      134.86     18.42 o 
  -6  -1   4     1215.06     1156.63     50.30 o 
  -5  -1   4      316.43      276.01     10.85 o 
  -4  -1   4        6.33       12.28      3.57 o 
  -3  -1   4     1902.11     1918.13     48.74 o 
  -2  -1   4     2946.76     2651.77     65.23 o 
  -1  -1   4       17.11       21.11      4.75 o 
   0  -1   4        0.29        3.87      3.10 o 
   1  -1   4      226.06      220.37     11.11 o 
   2  -1   4     1110.53      950.75     29.13 o 
   3  -1   4      300.67      273.62     20.51 o 
   4  -1   4      776.54      624.21     24.82 o 
   5  -1   4     2181.10     2104.28     59.23 o 
   6  -1   4     4684.29     4759.01    173.76 o 
   7  -1   4        4.57        0.00     15.64 o 
   8  -1   4       11.34       28.36     21.67 o 
   9  -1   4      222.70      203.39     34.39 o 
  10  -1   4       54.09       31.81     25.12 o 
 -12   0   4       12.66       46.06     27.04 o 
 -11   0   4       85.45      127.51     29.09 o 
 -10   0   4        7.50       20.08     19.55 o 
  -9   0   4      602.29      558.20     39.76 o 
  -8   0   4     1142.30     1281.82     59.91 o 
  -7   0   4       41.82       44.00     12.86 o 
  -6   0   4      243.38      260.95     20.06 o 
  -5   0   4     2220.58     1960.74     46.79 o 
  -4   0   4     1165.74     1369.79     30.96 o 
  -3   0   4       70.83       62.97      4.64 o 
  -2   0   4     2005.69     2293.70     71.94 o 
  -1   0   4     1041.64     1128.54     45.30 o 
   0   0   4    14336.89    13896.21    321.65 o 
   1   0   4    12927.45    14456.98    335.16 o 
   2   0   4      569.37      377.61     17.00 o 
   3   0   4      681.21      846.48     28.56 o 
   4   0   4      983.41      874.09     30.09 o 
   5   0   4      132.07      157.57     13.47 o 
   6   0   4       54.33       36.38     18.29 o 
   7   0   4        1.69        2.25     16.57 o 
   8   0   4      135.89      114.91     27.77 o 
   9   0   4      406.63      360.91     41.68 o 
 -12   1   4       49.56       78.92     20.85 o 
 -11   1   4      625.37      718.20     38.09 o 
 -10   1   4      372.99      427.95     27.48 o 
  -9   1   4        5.41        7.28     11.08 o 
  -8   1   4      808.80      896.37     34.70 o 
  -7   1   4      803.05      868.04     67.13 o 
  -6   1   4     6686.87     6886.15    137.26 o 
  -5   1   4     7925.97     8514.75    167.40 o 
  -4   1   4      159.98      185.46      8.46 o 
  -3   1   4      128.38      106.52     10.04 o 
  -2   1   4       89.74       77.63      7.29 o 
  -1   1   4        2.19        1.84      3.80 o 
   0   1   4       53.52       40.55      5.93 o 
   1   1   4     7203.03     7501.76    178.05 o 
   2   1   4     3169.58     3082.78     78.74 o 
   3   1   4     1421.57     1557.13     45.36 o 
   4   1   4      727.69      691.57     27.30 o 
   5   1   4      144.29      210.94     28.60 o 
   6   1   4       12.85       16.63     16.63 o 
   7   1   4      255.48      225.26     30.95 o 
   8   1   4        4.37        2.98     20.54 o 
   9   1   4        0.83        0.00     22.53 o 
 -13   2   4      164.96      168.59     38.04 o 
 -12   2   4       18.34        8.97     17.28 o 
 -11   2   4      104.29       96.74     19.05 o 
 -10   2   4       39.80       37.43     20.74 o 
  -9   2   4      199.30      212.18     18.51 o 
  -8   2   4        1.29        0.00      7.84 o 
  -7   2   4      357.73      361.65     14.61 o 
  -6   2   4      872.40      880.28     23.67 o 
  -5   2   4     5876.02     5942.65    137.67 o 
  -4   2   4     3115.94     3100.73     74.85 o 
  -3   2   4       59.86       51.62      4.75 o 
  -2   2   4       16.99        5.73      4.25 o 
  -1   2   4     3404.02     3269.03    118.10 o 
   0   2   4      243.55      168.86     16.57 o 
   1   2   4     1911.00     1551.59     44.06 o 
   2   2   4      568.35      564.39     29.49 o 
   3   2   4      423.94      384.15     19.75 o 
   4   2   4     2689.48     2863.17    126.55 o 
   5   2   4      930.18      861.13     50.37 o 
   6   2   4       11.55       20.41     18.09 o 
   7   2   4        8.48        0.00     21.80 o 
   8   2   4      139.00      127.97     30.95 o 
   9   2   4        9.06       28.23     26.44 o 
 -13   3   4        1.52       10.14     27.77 o 
 -12   3   4       34.20       56.00     25.85 o 
 -11   3   4       46.89       37.13     21.14 o 
 -10   3   4      581.36      671.90     32.68 o 
  -9   3   4      378.89      336.37     22.15 o 
  -8   3   4      859.58      784.57     32.37 o 
  -7   3   4      626.86      516.61     17.65 o 
  -6   3   4     4081.23     3927.36    115.44 o 
  -5   3   4        5.79        8.96      4.67 o 
  -4   3   4      243.72      227.89     10.08 o 
  -3   3   4      283.21      266.96     10.61 o 
  -2   3   4       51.72       19.68      9.15 o 
  -1   3   4     3227.57     3261.28    119.49 o 
   0   3   4      703.81      772.99     39.43 o 
   1   3   4      764.62      926.45     37.71 o 
   2   3   4     3971.59     4108.76    104.84 o 
   3   3   4      470.90      491.55     69.52 o 
   4   3   4       18.65        1.32     10.59 o 
   5   3   4      568.70      596.84     43.08 o 
   6   3   4      184.65      206.44     31.08 o 
   7   3   4       14.44       41.49     24.79 o 
   8   3   4       68.56       17.16     25.78 o 
 -13   4   4        1.09        0.00     25.71 o 
 -12   4   4      152.15      151.96     31.74 o 
 -11   4   4       99.61       93.64     24.72 o 
 -10   4   4       61.78       64.92     14.42 o 
  -9   4   4      267.92      254.89     18.76 o 
  -8   4   4      425.08      389.28     20.80 o 
  -7   4   4      770.81      689.92     21.00 o 
  -6   4   4       12.03        0.00      4.69 o 
  -5   4   4     1602.10     1738.83     39.98 o 
  -4   4   4     2831.00     3092.82     65.37 o 
  -3   4   4        2.98       41.42     10.87 o 
  -2   4   4      131.07      267.14     21.54 o 
  -1   4   4      950.97     1138.08     52.02 o 
   0   4   4     9687.32     9585.62    327.84 o 
   1   4   4     4291.97     4445.48    161.11 o 
   2   4   4      605.10      695.96     29.21 o 
   3   4   4       78.05       67.86     12.95 o 
   4   4   4      374.30      427.44     28.63 o 
   5   4   4       29.80       43.74     21.80 o 
   6   4   4       59.32       24.59     23.39 o 
   7   4   4        7.48        6.43     24.26 o 
   8   4   4      152.69      115.31     33.07 o 
 -13   5   4      109.79      106.17     32.54 o 
 -12   5   4       15.72        0.00     19.95 o 
 -11   5   4      574.11      593.92     44.93 o 
 -10   5   4      437.62      467.48     38.37 o 
  -9   5   4     1019.41     1049.18     42.28 o 
  -8   5   4      128.36      117.13      9.91 o 
  -7   5   4      276.55      287.52     13.23 o 
  -6   5   4     2249.51     2288.30     51.45 o 
  -5   5   4     3419.28     3170.87     67.96 o 
  -4   5   4        3.14        0.00      7.52 o 
  -3   5   4     1692.72     1492.83     63.62 o 
  -2   5   4      708.76      690.61     37.97 o 
  -1   5   4     1354.37     1345.51     60.90 o 
   0   5   4     3449.72     3661.03    136.98 o 
   1   5   4       78.24       34.93     15.37 o 
   2   5   4       89.47       66.53     12.74 o 
   3   5   4     2787.17     3104.81     96.66 o 
   4   5   4      257.22      247.46     31.74 o 
   5   5   4       15.00       40.49     23.66 o 
   6   5   4      136.00      138.57     31.81 o 
   7   5   4        1.77        0.00     24.39 o 
 -13   6   4        6.17       22.13     27.77 o 
 -12   6   4       26.34       38.04     24.26 o 
 -11   6   4      304.10      340.50     36.38 o 
 -10   6   4       46.39        2.58     18.69 o 
  -9   6   4      128.64      116.70     22.80 o 
  -8   6   4      324.29      320.20     15.26 o 
  -7   6   4      208.85      235.30     12.64 o 
  -6   6   4     1530.11     1269.03     48.56 o 
  -5   6   4       79.74      109.73     11.62 o 
  -4   6   4      555.19      619.06     24.41 o 
  -3   6   4     3970.08     3990.27    147.19 o 
  -2   6   4      526.55      651.05     38.44 o 
  -1   6   4      238.82      314.79     27.70 o 
   0   6   4      197.10      133.27     21.27 o 
   1   6   4      145.50      214.65     25.32 o 
   2   6   4       26.84        1.43     11.66 o 
   3   6   4        3.66       11.19     13.83 o 
   4   6   4       66.98       97.49     24.79 o 
   5   6   4      266.90      296.76     39.50 o 
   6   6   4      140.71      196.03     37.91 o 
   7   6   4       21.41        5.50     29.16 o 
 -13   7   4       50.36       32.67     28.70 o 
 -12   7   4        0.21        0.00     22.93 o 
 -11   7   4      205.04      220.95     31.74 o 
 -10   7   4      195.19      192.19     28.56 o 
  -9   7   4      448.36      458.38     25.35 o 
  -8   7   4     2332.00     2275.22     66.00 o 
  -7   7   4      412.55      435.09     18.06 o 
  -6   7   4     2184.13     2035.02     59.39 o 
  -5   7   4      386.27      369.09     25.15 o 
  -4   7   4      192.58      158.52     20.74 o 
  -3   7   4      663.07      633.62     39.23 o 
  -2   7   4      608.50      704.46     42.81 o 
  -1   7   4     1361.54     1041.19     55.20 o 
   0   7   4     1062.86     1042.85     57.85 o 
   1   7   4       17.09       47.38     20.61 o 
   2   7   4     1025.89     1131.80     69.75 o 
   3   7   4      391.21      414.74     27.92 o 
   4   7   4        2.73        3.84     19.09 o 
   5   7   4        1.59        5.17     25.18 o 
   6   7   4        0.59        0.00     25.45 o 
 -13   8   4       33.71       27.37     30.15 o 
 -12   8   4       52.11       80.52     27.77 o 
 -11   8   4      137.07      161.64     30.02 o 
 -10   8   4      199.85      192.12     29.42 o 
  -9   8   4      121.60      144.45     17.23 o 
  -8   8   4        1.69       12.14     10.74 o 
  -7   8   4       26.84       75.62     13.33 o 
  -6   8   4      233.78      357.64     21.30 o 
  -5   8   4        5.13        0.00      7.65 o 
  -4   8   4     1136.83     1056.17     55.47 o 
  -3   8   4     2046.31     2447.60    101.99 o 
  -2   8   4       28.94       21.01     17.30 o 
  -1   8   4      210.78      285.03     31.15 o 
   0   8   4       20.68        8.35     19.75 o 
   1   8   4      152.20      149.57     26.97 o 
   2   8   4       70.40      112.70     26.64 o 
   3   8   4        0.56       13.78     23.13 o 
   4   8   4       29.14        7.22     23.00 o 
   5   8   4       38.47       28.23     29.16 o 
 -12   9   4        8.93        0.00     24.85 o 
 -11   9   4      113.66      163.96     30.15 o 
 -10   9   4      342.81      439.98     41.02 o 
  -9   9   4     1172.79     1235.58     45.90 o 
  -8   9   4       57.40       70.86     14.83 o 
  -7   9   4      283.55      274.98     20.74 o 
  -6   9   4      204.71      186.58     17.99 o 
  -5   9   4       94.52      129.96     23.39 o 
  -4   9   4      222.53      241.49     28.17 o 
  -3   9   4       58.26       55.93     19.68 o 
  -2   9   4     1327.39     1269.03     66.93 o 
  -1   9   4     4234.40     4230.83    164.55 o 
   0   9   4     1135.22     1127.01     65.01 o 
   1   9   4        6.99        0.00     23.33 o 
   2   9   4       64.39       62.90     18.30 o 
   3   9   4      190.07      155.87     34.13 o 
   4   9   4      273.41      296.10     41.02 o 
 -12  10   4        9.61        6.30     27.37 o 
 -11  10   4        6.70        0.00     22.80 o 
 -10  10   4       11.19       31.36     15.36 o 
  -9  10   4        5.19       18.81     14.45 o 
  -8  10   4      710.84      825.49     44.30 o 
  -7  10   4     1268.71     1240.09     55.80 o 
  -6  10   4      922.30     1099.71     61.23 o 
  -5  10   4      254.52      295.77     32.87 o 
  -4  10   4       20.39        0.00     16.70 o 
  -3  10   4      560.19      670.07     48.51 o 
  -2  10   4      363.63      305.18     36.58 o 
  -1  10   4      390.51      469.67     43.01 o 
   0  10   4       33.56       17.56     25.25 o 
   1  10   4       37.50       26.18     26.71 o 
   2  10   4        0.61        3.05     20.61 o 
   3  10   4        6.59        0.00     24.85 o 
 -12  11   4      233.79      217.44     42.02 o 
 -11  11   4       90.68       21.74     27.70 o 
 -10  11   4       32.76       37.76     17.61 o 
  -9  11   4      281.64      278.49     25.44 o 
  -8  11   4      639.52      634.85     34.61 o 
  -7  11   4        0.63       11.86     21.34 o 
  -6  11   4      275.38      269.19     34.26 o 
  -5  11   4      308.65      334.21     37.18 o 
  -4  11   4      163.29      267.34     34.99 o 
  -3  11   4       37.82        4.84     22.20 o 
  -2  11   4       26.25       37.24     25.98 o 
  -1  11   4       47.35        0.00     26.18 o 
   0  11   4      202.08      176.94     37.77 o 
   1  11   4        5.29       21.01     30.82 o 
   2  11   4       50.09       23.46     23.79 o 
 -11  12   4      196.60      193.05     40.29 o 
 -10  12   4       95.58       83.96     20.83 o 
  -9  12   4        0.83        1.23     15.80 o 
  -8  12   4      224.54      203.97     23.99 o 
  -7  12   4      357.73      404.65     42.55 o 
  -6  12   4       49.76       70.71     26.84 o 
  -5  12   4      145.48       97.22     27.10 o 
  -4  12   4       70.23       58.52     26.97 o 
  -3  12   4      118.97       52.49     28.83 o 
  -2  12   4      257.01      330.30     43.54 o 
  -1  12   4      168.55      109.68     34.99 o 
   0  12   4        3.94        0.00     32.67 o 
   1  12   4        1.39        0.00     31.35 o 
 -10  13   4       32.75       24.08     21.82 o 
  -9  13   4       66.93       69.87     20.19 o 
  -8  13   4       37.45       58.98     26.97 o 
  -7  13   4       11.95        3.84     23.13 o 
  -6  13   4       15.47       28.70     28.36 o 
  -5  13   4        6.78        0.00     26.84 o 
  -4  13   4       30.09       15.44     28.23 o 
  -3  13   4        1.34        0.00     28.63 o 
  -2  13   4       98.93       99.21     36.52 o 
  -1  13   4      414.92      363.30     49.44 o 
   0  13   4      168.60      200.34     46.79 o 
  -9  14   4        1.49       37.64     26.04 o 
  -8  14   4        0.03        0.00     25.12 o 
  -7  14   4      290.91      399.75     47.78 o 
  -6  14   4      735.31      704.53     58.72 o 
  -5  14   4      145.72      203.39     45.46 o 
  -4  14   4       14.28        2.72     34.53 o 
  -3  14   4        2.03        0.00     33.53 o 
  -2  14   4        0.52        8.09     40.29 o 
   0 -15   5       20.57       25.51     29.56 o 
   1 -15   5        6.86        0.00     26.18 o 
   2 -15   5        2.87        0.00     23.79 o 
   4 -15   5       34.86       36.98     25.18 o 
   5 -15   5       11.65       36.78     32.54 o 
  -1 -14   5       11.55        0.00     25.78 o 
   0 -14   5       32.59        0.00     23.06 o 
   2 -14   5       28.10       21.87     23.73 o 
   3 -14   5       10.86        0.00     22.20 o 
   4 -14   5       13.22       31.28     24.32 o 
   5 -14   5      342.16      363.43     44.00 o 
   6 -14   5      541.20      583.57     64.45 o 
   7 -14   5       45.44       66.77     22.87 o 
  -4 -13   5       48.71       43.61     30.42 o 
  -2 -13   5        0.27       13.98     24.59 o 
  -1 -13   5      153.10      132.34     29.36 o 
   1 -13   5      423.43      406.11     40.69 o 
   2 -13   5       25.90       37.77     23.33 o 
   3 -13   5       60.95       51.23     23.46 o 
   4 -13   5       64.59       64.08     24.65 o 
   5 -13   5       34.41       39.84     17.36 o 
   6 -13   5        9.39        0.00     16.39 o 
   7 -13   5        1.38       10.03     17.42 o 
   8 -13   5       58.68       80.16     37.58 o 
  -5 -12   5       94.26      124.13     33.33 o 
  -4 -12   5        0.05       18.09     24.59 o 
  -2 -12   5        0.52        0.00     20.15 o 
  -1 -12   5       45.35       53.22     22.73 o 
   0 -12   5        1.69        0.00     17.50 o 
   1 -12   5       60.35       54.61     22.20 o 
   2 -12   5      133.81      173.43     29.03 o 
   3 -12   5      379.08      382.45     38.04 o 
   4 -12   5       14.13       30.48     20.41 o 
   5 -12   5       74.54       83.83     17.75 o 
   6 -12   5        4.29        9.76     38.50 o 
   7 -12   5       18.05       23.06     15.87 o 
   8 -12   5        7.30        0.20     17.10 o 
  -6 -11   5        8.53       36.05     29.09 o 
  -5 -11   5       57.82       69.52     26.64 o 
  -4 -11   5      181.16      213.79     31.41 o 
  -3 -11   5      447.35      432.02     37.58 o 
  -2 -11   5       19.42       46.26     21.94 o 
  -1 -11   5      405.65      447.40     37.38 o 
   0 -11   5      193.02      202.66     27.44 o 
   1 -11   5       15.93       31.48     17.83 o 
   2 -11   5        1.02        0.00     14.78 o 
   3 -11   5      189.17      177.67     27.44 o 
   4 -11   5       29.35       34.59     16.40 o 
   5 -11   5      402.79      404.32     26.54 o 
   6 -11   5       51.61       61.46     16.37 o 
   7 -11   5      145.92      177.63     21.90 o 
   8 -11   5      262.46      261.27     25.54 o 
   9 -11   5       23.03       40.03     26.51 o 
  -7 -10   5       17.92       17.30     28.50 o 
  -6 -10   5       38.69       66.93     26.44 o 
  -5 -10   5       15.64       43.54     24.45 o 
  -4 -10   5        6.35        0.00     18.29 o 
  -2 -10   5       65.12       96.09     21.07 o 
  -1 -10   5       42.61       73.30     19.95 o 
   0 -10   5       30.88       38.37     16.44 o 
   1 -10   5      238.98      190.07     25.91 o 
   2 -10   5     1336.73     1330.46     67.27 o 
   3 -10   5        0.63        3.65     10.22 o 
   4 -10   5       35.75       34.93     11.90 o 
   5 -10   5     1190.74     1329.53     47.42 o 
   6 -10   5      342.97      322.97     23.82 o 
   7 -10   5      509.51      658.43     34.02 o 
   8 -10   5      194.64      238.37     23.41 o 
   9 -10   5      192.06      119.22     31.68 o 
  -8  -9   5        2.57        0.00     29.23 o 
  -7  -9   5       16.91        5.90     25.32 o 
  -6  -9   5       17.61        0.00     22.00 o 
  -5  -9   5      209.64      197.42     29.56 o 
  -4  -9   5     1788.28     1963.75     85.29 o 
  -3  -9   5      315.45      369.20     30.55 o 
  -2  -9   5       40.32       14.51     14.98 o 
  -1  -9   5      402.20      390.67     21.88 o 
   0  -9   5      934.61      862.06     48.44 o 
   1  -9   5     1352.57     1277.98     63.22 o 
   2  -9   5      645.18      605.65     40.69 o 
   3  -9   5      222.52      253.65     18.05 o 
   4  -9   5      611.99      626.88     28.71 o 
   5  -9   5      478.53      473.38     25.82 o 
   6  -9   5        0.08        8.98     11.76 o 
   7  -9   5        1.16        8.90     13.99 o 
   8  -9   5      362.69      352.81     26.28 o 
   9  -9   5      124.46      126.25     34.00 o 
  10  -9   5      130.46      175.69     38.04 o 
  -9  -8   5      328.17      320.22     44.60 o 
  -8  -8   5        1.40       12.46     24.65 o 
  -7  -8   5        3.31        0.00     21.94 o 
  -6  -8   5      383.04      411.48     38.17 o 
  -5  -8   5      178.67      201.40     27.37 o 
  -4  -8   5      222.49      253.94     17.94 o 
  -3  -8   5        2.42        5.50     13.32 o 
  -2  -8   5      105.39      107.96     18.75 o 
  -1  -8   5     1125.95      948.35     34.57 o 
   0  -8   5      597.29      702.05     27.55 o 
   1  -8   5      398.27      515.26     34.86 o 
   2  -8   5      655.89      676.77     26.83 o 
   3  -8   5     1861.19     1967.00     79.96 o 
   4  -8   5       62.11       30.89     10.59 o 
   5  -8   5       10.55        4.60      9.44 o 
   6  -8   5        2.06        0.00     10.84 o 
   7  -8   5      146.52      176.54     24.62 o 
   8  -8   5        0.19        0.00     18.36 o 
   9  -8   5       59.23       37.84     26.11 o 
  10  -8   5       29.12       93.18     31.55 o 
  -9  -7   5       21.89       16.70     25.98 o 
  -8  -7   5       94.21       95.30     29.16 o 
  -7  -7   5        2.21        8.75     18.82 o 
  -6  -7   5       33.68       34.93     19.88 o 
  -5  -7   5       16.31        0.00     15.11 o 
  -4  -7   5      531.74      488.60     41.19 o 
  -3  -7   5     2547.64     2622.29    101.53 o 
  -2  -7   5       98.94      111.07     17.50 o 
  -1  -7   5       21.58       31.54      8.48 o 
   0  -7   5      555.58      544.09     22.46 o 
   1  -7   5     3124.40     2764.00     59.69 o 
   2  -7   5      114.26      108.52     11.10 o 
   3  -7   5      345.35      388.50     20.10 o 
   4  -7   5        1.29        0.00      8.08 o 
   5  -7   5     1844.36     1874.11     57.18 o 
   6  -7   5      679.67      745.70     32.85 o 
   7  -7   5      401.43      389.03     27.07 o 
   8  -7   5      269.94      237.85     33.33 o 
   9  -7   5      100.30       90.39     30.15 o 
  10  -7   5      107.82       83.10     30.88 o 
 -10  -6   5       34.22       27.24     29.62 o 
  -9  -6   5       28.60       62.89     27.30 o 
  -8  -6   5      519.14      649.86     48.44 o 
  -7  -6   5      164.84      190.66     27.30 o 
  -6  -6   5      607.68      503.66     35.79 o 
  -5  -6   5      939.79     1097.92     52.16 o 
  -4  -6   5      353.24      400.83     41.49 o 
  -3  -6   5      120.53      185.89     18.82 o 
  -2  -6   5      695.55      483.61     49.87 o 
  -1  -6   5        1.61        4.88      6.54 o 
   0  -6   5      834.32      847.42     34.46 o 
   1  -6   5       93.70       64.34      9.65 o 
   2  -6   5      556.28      597.94     25.01 o 
   3  -6   5     1979.37     1818.52     99.80 o 
   4  -6   5     2269.45     2253.58    181.29 o 
   5  -6   5        7.80        0.00     12.66 o 
   6  -6   5      466.87      344.91     25.42 o 
   7  -6   5      332.77      358.67     26.31 o 
   8  -6   5        2.13        5.43     19.22 o 
   9  -6   5      158.01      128.24     30.88 o 
  10  -6   5       15.16       15.71     26.77 o 
 -10  -5   5       45.31       28.96     26.24 o 
  -9  -5   5        1.70        0.00     22.07 o 
  -8  -5   5       56.63       92.25     23.59 o 
  -7  -5   5      194.77      145.80     23.46 o 
  -6  -5   5      357.15      382.78     29.29 o 
  -5  -5   5      240.49      229.73     14.12 o 
  -4  -5   5     2077.68     2040.08     55.22 o 
  -3  -5   5      926.17      959.47     25.67 o 
  -2  -5   5      259.92      270.86     15.34 o 
  -1  -5   5      261.30      189.72     38.97 o 
   0  -5   5      129.04      110.88     22.17 o 
   1  -5   5      544.50      435.75     13.78 o 
   2  -5   5      182.58      127.63     16.93 o 
   3  -5   5       54.31       26.09      7.52 o 
   4  -5   5     3804.39     3557.02     93.15 o 
   5  -5   5     4347.22     4132.07    107.75 o 
   6  -5   5       63.76       56.64     12.62 o 
   7  -5   5       94.94       72.96     22.40 o 
   8  -5   5       18.48       59.25     24.52 o 
   9  -5   5       10.71       37.64     24.19 o 
  10  -5   5      428.35      527.32     50.57 o 
 -11  -4   5       19.28       47.85     28.76 o 
 -10  -4   5      423.75      437.66     42.15 o 
  -9  -4   5      739.48      811.96     51.29 o 
  -8  -4   5        1.20        7.82     16.57 o 
  -7  -4   5       29.79       15.44     14.98 o 
  -6  -4   5      234.10      311.74     25.51 o 
  -5  -4   5      216.22      272.15     23.06 o 
  -4  -4   5       78.95      146.92     14.49 o 
  -3  -4   5      271.13      209.66      9.77 o 
  -2  -4   5     3422.20     3269.01     85.76 o 
  -1  -4   5     8350.80     8031.23    197.84 o 
   0  -4   5     3032.50     3486.25     71.17 o 
   1  -4   5      775.76      777.12     20.27 o 
   2  -4   5     3016.82     3069.38     78.54 o 
   3  -4   5        9.35        3.97      5.90 o 
   4  -4   5     1689.36     1671.39     49.78 o 
   5  -4   5     1573.39     1612.86     50.21 o 
   6  -4   5      464.98      444.11     24.04 o 
   7  -4   5       22.80       20.01     18.36 o 
   8  -4   5        6.98        0.00     19.82 o 
   9  -4   5       27.25       21.41     25.71 o 
  10  -4   5       12.24        0.00     23.66 o 
 -11  -3   5       77.56       88.14     30.02 o 
 -10  -3   5       67.19       38.97     25.25 o 
  -9  -3   5        5.30        0.00     17.83 o 
  -8  -3   5      115.52       84.76     20.54 o 
  -7  -3   5     2551.66     2518.44     98.02 o 
  -6  -3   5     3498.75     3555.13    127.84 o 
  -5  -3   5     1614.11     1755.30     56.01 o 
  -4  -3   5     1277.23     1273.83     30.49 o 
  -3  -3   5      199.91      199.16      9.08 o 
  -2  -3   5      123.08      134.92      6.95 o 
  -1  -3   5      929.75      747.48     55.17 o 
   0  -3   5     1094.43     1050.53     24.46 o 
   1  -3   5     4527.23     4466.54    108.73 o 
   2  -3   5     2047.39     1647.43     45.99 o 
   3  -3   5      214.97      165.71     12.53 o 
   4  -3   5      152.93      117.51     13.62 o 
   5  -3   5     1081.40     1031.03    115.44 o 
   6  -3   5      193.59      177.37     16.25 o 
   7  -3   5       13.07        0.00     16.44 o 
   8  -3   5      142.79      125.52     29.49 o 
   9  -3   5      297.37      243.94     37.77 o 
  10  -3   5       45.20       78.33     30.42 o 
 -12  -2   5      235.77      264.69     40.89 o 
 -11  -2   5        6.49        0.00     22.73 o 
 -10  -2   5      104.48      125.98     28.70 o 
  -9  -2   5      399.75      384.44     34.39 o 
  -8  -2   5      313.97      235.73     25.58 o 
  -7  -2   5      178.28      174.82     20.28 o 
  -6  -2   5      169.04      145.59     13.50 o 
  -5  -2   5      415.17      377.69     14.13 o 
  -4  -2   5     2739.59     2546.06     54.08 o 
  -3  -2   5     1080.56     1137.85     32.53 o 
  -2  -2   5     3857.63     3590.16    129.30 o 
  -1  -2   5     1520.73     1860.04     51.20 o 
   0  -2   5      956.71      930.59     22.41 o 
   1  -2   5      826.61     1363.48     38.01 o 
   2  -2   5      899.11     1282.47     72.30 o 
   3  -2   5     2904.05     3136.21     81.51 o 
   4  -2   5     2829.73     2835.04     76.20 o 
   5  -2   5      531.02      514.97     24.66 o 
   6  -2   5      262.41      230.43     27.57 o 
   7  -2   5       74.81       56.60     22.66 o 
   8  -2   5       78.16       47.52     22.33 o 
   9  -2   5        4.74        6.03     24.19 o 
 -12  -1   5       12.00        7.98     18.30 o 
 -11  -1   5      104.17       87.88     26.84 o 
 -10  -1   5      241.43      191.72     28.56 o 
  -9  -1   5       59.09       61.83     19.48 o 
  -8  -1   5       62.69       93.13     14.75 o 
  -7  -1   5      599.66      639.85     28.00 o 
  -6  -1   5        0.12        0.00      4.65 o 
  -5  -1   5     1079.84     1165.50     28.27 o 
  -4  -1   5     1024.76     1054.42     33.97 o 
  -3  -1   5       86.28       90.87      5.43 o 
  -2  -1   5     1499.48     1281.85     37.89 o 
  -1  -1   5     2494.14     2390.30     64.10 o 
   0  -1   5      638.18      610.72     20.16 o 
   1  -1   5      744.68      655.43     23.13 o 
   2  -1   5      328.86      309.42     27.77 o 
   3  -1   5       30.71       73.37     14.38 o 
   4  -1   5     1954.38     1814.28     52.60 o 
   5  -1   5     1461.26     1317.35     56.50 o 
   6  -1   5      592.74      511.81     38.44 o 
   7  -1   5      650.92      717.85     49.31 o 
   8  -1   5        0.60        0.00     19.09 o 
   9  -1   5       39.42       27.70     24.52 o 
 -12   0   5        2.45        0.00     16.90 o 
 -11   0   5        4.79       20.98     17.24 o 
 -10   0   5      382.47      411.92     27.53 o 
  -9   0   5      510.98      526.21     28.36 o 
  -8   0   5     1313.33     1372.86     46.57 o 
  -7   0   5        1.76        2.64      7.73 o 
  -6   0   5      604.54      539.79     17.25 o 
  -5   0   5     2256.25     2220.57     52.07 o 
  -4   0   5      961.62     1052.41     25.38 o 
  -3   0   5       13.85        8.23      3.48 o 
  -2   0   5     2134.98     1589.78    120.55 o 
  -1   0   5    18839.60    20474.37    393.06 o 
   0   0   5    17229.86    21799.70    502.87 o 
   1   0   5     8548.83     8561.92    202.62 o 
   2   0   5      142.54      276.60     14.76 o 
   3   0   5      125.42       73.72      9.71 o 
   4   0   5       88.93       96.29     11.54 o 
   5   0   5      569.00      464.52     23.22 o 
   6   0   5      789.27      812.75     49.31 o 
   7   0   5        8.89       26.24     20.35 o 
   8   0   5      115.70      109.88     28.70 o 
   9   0   5       50.47       62.69     29.16 o 
 -13   1   5       33.92       39.21     21.65 o 
 -12   1   5       38.33       63.56     20.93 o 
 -11   1   5      576.44      540.13     52.55 o 
 -10   1   5      414.20      465.07     28.37 o 
  -9   1   5        0.17        0.00     13.62 o 
  -8   1   5        0.43        0.00      8.44 o 
  -7   1   5     3072.74     3000.96     81.57 o 
  -6   1   5     3127.09     2957.54     63.41 o 
  -5   1   5     2145.65     2051.14     45.45 o 
  -4   1   5       79.10       61.49      5.69 o 
  -3   1   5      199.39      136.89      7.18 o 
  -2   1   5      828.14      835.38     27.90 o 
  -1   1   5     1145.55     1201.17     52.62 o 
   0   1   5       52.63       50.91      6.94 o 
   1   1   5     3148.82     3492.42     88.18 o 
   2   1   5     2086.96     1775.14     52.39 o 
   3   1   5       77.53       55.02      9.87 o 
   4   1   5      411.21      554.25     25.21 o 
   5   1   5       26.28       34.86     17.76 o 
   6   1   5       11.89       46.06     22.20 o 
   7   1   5      147.54      123.60     28.43 o 
   8   1   5        5.19        0.00     22.13 o 
 -13   2   5      244.21      217.30     38.57 o 
 -12   2   5      218.95      197.22     42.81 o 
 -11   2   5        4.05        0.00     14.05 o 
 -10   2   5      151.22      170.78     19.00 o 
  -9   2   5       45.15       44.70     13.07 o 
  -8   2   5      555.90      578.14     25.73 o 
  -7   2   5       51.90       32.31      7.03 o 
  -6   2   5        9.31        0.00      5.05 o 
  -5   2   5     3936.94     4208.83     86.75 o 
  -4   2   5     1656.64     1364.81     32.07 o 
  -3   2   5      750.66      807.73     24.05 o 
  -2   2   5      718.27      587.99     22.54 o 
  -1   2   5     1006.01     1816.63     73.56 o 
   0   2   5     1563.58     1415.02     44.17 o 
   1   2   5       12.88       21.89      7.29 o 
   2   2   5     1078.80      808.63     29.84 o 
   3   2   5      499.26      526.37     23.86 o 
   4   2   5     1481.70     1422.16     46.46 o 
   5   2   5      284.71      293.98     31.48 o 
   6   2   5       21.95       57.39     23.39 o 
   7   2   5        3.26        5.04     21.14 o 
   8   2   5        1.88        9.61     23.59 o 
 -13   3   5        0.62        0.00     26.91 o 
 -12   3   5       13.90       38.77     23.66 o 
 -11   3   5        3.54        1.02     13.45 o 
 -10   3   5     1033.99     1080.70     52.98 o 
  -9   3   5     1925.90     1827.11     57.42 o 
  -8   3   5      114.43      117.75     20.15 o 
  -7   3   5      185.10      148.06     13.41 o 
  -6   3   5     2525.44     2629.60     57.67 o 
  -5   3   5      292.98      289.09     14.05 o 
  -4   3   5      634.86      572.37     17.44 o 
  -3   3   5        3.46        8.93      5.90 o 
  -2   3   5     3113.21     2907.72    109.35 o 
  -1   3   5     8116.37     7989.08    275.62 o 
   0   3   5     1159.93     1272.01     58.98 o 
   1   3   5     1565.19     1579.24     47.56 o 
   2   3   5      282.89      222.90     16.54 o 
   3   3   5      474.63      472.89     24.99 o 
   4   3   5       51.78       39.06     12.78 o 
   5   3   5       13.72        6.16     17.89 o 
   6   3   5      468.17      496.77     44.87 o 
   7   3   5       71.57       79.19     29.69 o 
   8   3   5        2.14        0.00     25.65 o 
 -13   4   5       27.16       39.56     27.24 o 
 -12   4   5        6.04        9.08     22.13 o 
 -11   4   5      191.91      244.67     22.44 o 
 -10   4   5      159.43      184.16     18.59 o 
  -9   4   5       16.81       18.61     10.49 o 
  -8   4   5       38.69       33.92      8.16 o 
  -7   4   5       30.72       20.79      6.50 o 
  -6   4   5     1113.36     1253.68     56.94 o 
  -5   4   5     6324.90     6123.34    123.89 o 
  -4   4   5      482.32      478.69     16.51 o 
  -3   4   5      195.40      247.66     22.00 o 
  -2   4   5     3952.80     4157.60    152.09 o 
  -1   4   5      954.11     1125.16     53.88 o 
   0   4   5     2384.73     2484.25     99.21 o 
   1   4   5     3001.76     2888.43     78.82 o 
   2   4   5       94.15       81.32     13.21 o 
   3   4   5      520.04      454.56     25.51 o 
   4   4   5       28.41        5.70     17.56 o 
   5   4   5      160.39      148.18     29.29 o 
   6   4   5       37.27       19.55     24.98 o 
   7   4   5       37.20       33.93     28.23 o 
 -13   5   5       25.95        3.98     25.58 o 
 -12   5   5        0.03       18.42     21.34 o 
 -11   5   5      611.69      620.30     45.46 o 
 -10   5   5     2420.01     2331.18    108.49 o 
  -9   5   5       24.41        6.11     10.09 o 
  -8   5   5      225.19      256.16     15.57 o 
  -7   5   5      273.25      239.21     12.95 o 
  -6   5   5      584.38      583.89     19.71 o 
  -5   5   5     5321.60     5462.50    112.22 o 
  -4   5   5      721.04      579.48     35.65 o 
  -3   5   5      804.37      740.85     41.55 o 
  -2   5   5     1254.51     1131.58     55.47 o 
  -1   5   5     2160.21     2378.48     96.82 o 
   0   5   5       39.84        4.64     13.45 o 
   1   5   5      167.91      175.40     16.34 o 
   2   5   5      162.46      158.17     17.60 o 
   3   5   5     1008.18     1005.70     49.60 o 
   4   5   5      985.80     1093.28     63.69 o 
   5   5   5       34.46       22.13     24.32 o 
   6   5   5        0.18        0.00     23.33 o 
   7   5   5        8.44        7.62     28.96 o 
 -13   6   5       77.46       73.36     29.95 o 
 -12   6   5       34.13       44.07     23.73 o 
 -11   6   5      127.06      149.18     28.30 o 
 -10   6   5      212.67      194.97     28.36 o 
  -9   6   5      553.68      651.71     41.95 o 
  -8   6   5      224.95      180.04     13.00 o 
  -7   6   5      884.66     1014.71     29.26 o 
  -6   6   5      158.26      127.45     14.25 o 
  -5   6   5      187.85      141.74     13.16 o 
  -4   6   5     3256.82     3550.55    134.66 o 
  -3   6   5     1791.46     1693.70     75.02 o 
  -2   6   5     2231.68     2235.13     93.84 o 
  -1   6   5       23.16       73.49     20.15 o 
   0   6   5      922.39      984.86     54.87 o 
   1   6   5       12.28       18.95     19.68 o 
   2   6   5      136.48      118.73     17.53 o 
   3   6   5       65.77       64.62     16.69 o 
   4   6   5      135.76      201.00     35.06 o 
   5   6   5      122.37      115.78     32.94 o 
   6   6   5       12.63        0.00     23.99 o 
 -13   7   5       77.94       43.21     29.36 o 
 -12   7   5        6.48        9.15     22.53 o 
 -11   7   5        0.06        0.00     18.69 o 
 -10   7   5      608.95      759.40     49.84 o 
  -9   7   5      419.42      371.66     28.23 o 
  -8   7   5       24.31       66.09     23.69 o 
  -7   7   5       23.35       32.14      8.16 o 
  -6   7   5     1899.01     1893.41     56.88 o 
  -5   7   5     1000.88      964.65     51.43 o 
  -4   7   5      240.99      192.72     23.86 o 
  -3   7   5      424.56      479.61     36.58 o 
  -2   7   5        4.69       25.65     18.09 o 
  -1   7   5     1545.09     1717.09     80.39 o 
   0   7   5      163.00      152.29     27.10 o 
   1   7   5       21.55       26.18     21.21 o 
   2   7   5      332.82      319.01     25.19 o 
   3   7   5      390.96      419.30     42.02 o 
   4   7   5        3.44        0.00     23.53 o 
   5   7   5       46.05       34.53     27.97 o 
 -13   8   5       56.83       26.04     29.23 o 
 -12   8   5       57.74       93.05     29.23 o 
 -11   8   5      786.67      751.91     51.69 o 
 -10   8   5        2.28       21.60     20.61 o 
  -9   8   5      212.93      176.64     18.60 o 
  -8   8   5        0.21       13.06     10.73 o 
  -7   8   5       10.16       26.54     11.17 o 
  -6   8   5       75.51       84.48     13.59 o 
  -5   8   5        8.43       26.71     15.71 o 
  -4   8   5      281.24      186.16     25.38 o 
  -3   8   5     3495.54     4047.32    156.60 o 
  -2   8   5      842.02      831.90     53.68 o 
  -1   8   5       57.52       54.94     27.30 o 
   0   8   5      391.25      406.77     39.70 o 
   1   8   5      272.82      205.91     32.80 o 
   2   8   5      124.41      115.23     20.35 o 
   3   8   5        0.56        2.58     21.74 o 
   4   8   5       21.40       17.10     25.85 o 
 -12   9   5        0.18       11.73     25.58 o 
 -11   9   5      689.59      679.94     51.56 o 
 -10   9   5      570.38      548.59     45.26 o 
  -9   9   5      298.50      334.60     24.27 o 
  -8   9   5       41.02       48.05     25.48 o 
  -7   9   5      214.55      187.69     19.06 o 
  -6   9   5       43.13       54.01     20.01 o 
  -5   9   5      805.60      851.32     51.76 o 
  -4   9   5      832.09      911.36     54.74 o 
  -3   9   5      350.09      282.98     33.27 o 
  -2   9   5      762.67      758.28     52.88 o 
  -1   9   5      957.69      998.05     63.95 o 
   0   9   5      388.82      391.93     41.88 o 
   1   9   5       18.62        0.00     25.12 o 
   2   9   5       10.62        0.00     16.79 o 
   3   9   5      324.31      299.15     40.23 o 
   4   9   5      174.16      165.81     36.58 o 
 -12  10   5       92.14       98.74     33.33 o 
 -11  10   5       47.32       80.12     29.62 o 
 -10  10   5       59.38       45.65     21.27 o 
  -9  10   5       26.63       23.46     20.44 o 
  -8  10   5     1064.50     1271.07     48.70 o 
  -7  10   5      626.40      645.18     32.70 o 
  -6  10   5      708.94      683.66     50.23 o 
  -5  10   5     1129.32     1307.27     70.18 o 
  -4  10   5        0.03       18.95     21.87 o 
  -3  10   5        0.89        0.00     21.41 o 
  -2  10   5      452.44      451.24     43.41 o 
  -1  10   5       12.51       23.86     26.91 o 
   0  10   5       21.88        9.81     26.77 o 
   1  10   5        9.84        0.00     27.44 o 
   2  10   5        0.83       33.40     23.92 o 
   3  10   5        0.16        0.00     23.06 o 
 -11  11   5       14.36       46.46     28.56 o 
 -10  11   5        0.04        0.00     15.15 o 
  -9  11   5        7.94        0.00     15.25 o 
  -8  11   5      411.23      428.43     34.46 o 
  -7  11   5       62.04       38.04     22.66 o 
  -6  11   5      210.02      260.51     34.79 o 
  -5  11   5      377.90      457.34     42.88 o 
  -4  11   5       75.26       55.93     26.71 o 
  -3  11   5        3.68        0.00     23.06 o 
  -2  11   5        7.13        6.49     26.04 o 
  -1  11   5       64.93       31.81     29.82 o 
   0  11   5      283.29      230.16     40.16 o 
   1  11   5      141.29      101.19     22.85 o 
   2  11   5       27.56       10.14     23.99 o 
 -11  12   5      106.71      120.15     37.84 o 
 -10  12   5      197.15      210.51     26.15 o 
  -9  12   5        3.14        4.81     17.11 o 
  -8  12   5      118.92      103.52     30.02 o 
  -7  12   5       17.99       13.06     23.79 o 
  -6  12   5       10.08        0.00     21.60 o 
  -5  12   5      261.11      306.51     39.83 o 
  -4  12   5        3.25        0.00     25.78 o 
  -3  12   5      208.38      141.22     34.79 o 
  -2  12   5      103.62       99.14     35.79 o 
  -1  12   5       33.33        0.00     32.21 o 
   0  12   5        5.02        1.06     36.18 o 
 -10  13   5        0.52       19.34     21.70 o 
  -9  13   5       77.33       90.33     29.29 o 
  -8  13   5       19.87        0.00     25.65 o 
  -7  13   5        5.52       23.79     28.43 o 
  -6  13   5       10.39        0.00     26.77 o 
  -5  13   5        3.58       20.08     31.48 o 
  -4  13   5       43.96       40.89     34.53 o 
  -3  13   5        0.36        0.00     34.86 o 
  -2  13   5       39.34       33.14     37.77 o 
  -1  13   5      242.42      235.53     49.70 o 
  -8  14   5        7.58        0.00     24.12 o 
  -7  14   5      177.18      172.84     38.24 o 
  -6  14   5      657.48      624.61     56.46 o 
  -5  14   5      172.68      193.98     46.85 o 
  -4  14   5        6.52       17.69     38.84 o 
   0 -15   6       10.50        0.00     25.32 o 
   2 -15   6       11.42        2.45     24.26 o 
   3 -15   6       87.02       70.78     26.44 o 
   4 -15   6       43.62       73.03     28.30 o 
   0 -14   6       93.23      114.65     31.08 o 
   1 -14   6      183.12      131.68     30.75 o 
   2 -14   6       28.37       16.44     23.13 o 
   3 -14   6       11.28        2.78     20.88 o 
   4 -14   6       39.80       37.24     26.11 o 
   5 -14   6      222.87      225.85     39.30 o 
   6 -14   6      557.45      584.45     54.61 o 
  -1 -13   6       70.93       46.99     25.18 o 
   0 -13   6      625.65      621.63     50.03 o 
   1 -13   6      952.29      888.17     59.71 o 
   2 -13   6       41.36       25.45     23.06 o 
   3 -13   6       37.67       34.73     23.19 o 
   4 -13   6        0.59        0.00     20.48 o 
   5 -13   6        4.20       28.31     16.13 o 
   6 -13   6        0.13        0.00     17.32 o 
   7 -13   6       22.86       25.73     18.74 o 
  -2 -12   6        0.53        0.00     21.01 o 
  -1 -12   6       40.59       60.37     24.19 o 
   0 -12   6        3.16        0.00     17.83 o 
   1 -12   6       80.54       78.93     24.85 o 
   2 -12   6       25.88       22.27     21.21 o 
   3 -12   6        7.24        0.00     15.97 o 
   4 -12   6       19.56        5.78     17.73 o 
   5 -12   6      221.38      255.77     23.70 o 
   6 -12   6       29.20        4.30     33.47 o 
   7 -12   6      156.09      175.47     23.74 o 
   8 -12   6        2.59        0.00     17.36 o 
  -3 -11   6       37.43       49.84     22.13 o 
  -2 -11   6       36.79       16.50     17.56 o 
  -1 -11   6      302.47      281.19     31.28 o 
   0 -11   6      806.54      778.16     51.43 o 
   1 -11   6        0.03        0.93     17.10 o 
   2 -11   6       17.83       43.81     20.28 o 
   3 -11   6       32.75       45.40     20.48 o 
   4 -11   6      266.85      295.23     22.52 o 
   5 -11   6      228.84      215.65     21.04 o 
   6 -11   6       58.52       58.76     22.13 o 
   7 -11   6       71.92       97.88     19.39 o 
   8 -11   6      352.97      399.03     30.02 o 
  -5 -10   6      121.38      146.33     28.56 o 
  -4 -10   6        5.41        0.00     18.75 o 
  -3 -10   6       12.82        0.00     15.77 o 
  -2 -10   6        5.98       10.79     11.83 o 
  -1 -10   6       10.03       10.14     16.63 o 
   0 -10   6       31.98       29.76     17.56 o 
   1 -10   6      319.15      268.40     30.75 o 
   2 -10   6      400.56      354.75     34.06 o 
   3 -10   6      326.33      331.26     21.79 o 
   4 -10   6       49.03       24.12     21.47 o 
   5 -10   6      403.71      491.04     43.64 o 
   6 -10   6      868.48      944.76     40.43 o 
   7 -10   6      379.10      380.04     32.64 o 
   8 -10   6        0.49       18.30     16.39 o 
   9 -10   6        1.00       21.41     27.37 o 
  -6  -9   6       16.83       22.33     21.80 o 
  -5  -9   6      734.31      792.34     48.91 o 
  -4  -9   6      369.55      338.85     31.41 o 
  -3  -9   6      330.79      357.14     30.55 o 
  -2  -9   6       20.35       33.70     11.95 o 
  -1  -9   6      257.50      307.27     30.65 o 
   0  -9   6     1225.19     1119.79     58.39 o 
   1  -9   6     2509.95     2380.33    100.47 o 
   2  -9   6      180.12      195.73     16.14 o 
   3  -9   6      478.57      488.86     24.98 o 
   4  -9   6      655.16      628.68     29.43 o 
   5  -9   6       97.51       89.46     15.45 o 
   6  -9   6       47.69       47.60     14.98 o 
   7  -9   6       30.64       53.66     15.79 o 
   8  -9   6        0.86        0.00     14.44 o 
   9  -9   6      263.36      347.86     44.07 o 
  -8  -8   6       25.04       61.17     27.44 o 
  -7  -8   6        6.86        0.00     20.54 o 
  -6  -8   6      100.91      101.26     24.98 o 
  -5  -8   6      578.99      574.64     40.16 o 
  -4  -8   6       20.00       19.80     11.70 o 
  -3  -8   6      126.36       66.34     13.02 o 
  -2  -8   6      362.09      462.19     23.55 o 
  -1  -8   6     1399.82     1206.28     41.01 o 
   0  -8   6      971.77      928.12     33.64 o 
   1  -8   6       74.39      110.41     19.62 o 
   2  -8   6       33.56        3.12      8.87 o 
   3  -8   6     3010.67     3495.27     93.15 o 
   4  -8   6       62.47       61.68     12.31 o 
   5  -8   6      244.13      305.75     26.94 o 
   6  -8   6        4.42        0.00     10.75 o 
   7  -8   6       70.49       79.22     16.08 o 
   8  -8   6       15.26       39.56     24.98 o 
   9  -8   6       15.95       20.48     26.04 o 
  -9  -7   6      184.37      118.63     30.09 o 
  -8  -7   6      108.07      188.48     31.48 o 
  -7  -7   6        4.13       65.41     22.40 o 
  -6  -7   6       25.58       18.69     18.95 o 
  -5  -7   6      310.73      286.89     25.98 o 
  -4  -7   6      136.56      115.14     13.45 o 
  -3  -7   6      507.27      481.57     23.91 o 
  -2  -7   6      691.49      725.37     29.31 o 
  -1  -7   6      188.60      157.41     13.25 o 
   0  -7   6     1015.28      932.01     65.64 o 
   1  -7   6      783.06      775.55     22.12 o 
   2  -7   6       71.94       53.41      9.56 o 
   3  -7   6      823.90      817.26     71.44 o 
   4  -7   6      115.58      100.25     19.42 o 
   5  -7   6      813.04      762.98     45.99 o 
   6  -7   6      343.11      348.07     23.26 o 
   7  -7   6        8.91        0.00     12.18 o 
   8  -7   6      216.19      206.30     34.59 o 
   9  -7   6       21.27        0.00     24.32 o 
 -10  -6   6        0.03       31.88     26.91 o 
  -9  -6   6       34.76       41.29     25.05 o 
  -8  -6   6      791.70      936.08     54.34 o 
  -7  -6   6        8.45       13.39     18.36 o 
  -6  -6   6     1455.22     1551.35     68.59 o 
  -5  -6   6      724.49      698.43     38.11 o 
  -4  -6   6       85.37      127.63     10.43 o 
  -3  -6   6      145.51      254.52     12.71 o 
  -2  -6   6     2109.30     2032.69     59.00 o 
  -1  -6   6      195.10      181.75     13.23 o 
   0  -6   6        2.66       27.70      7.73 o 
   1  -6   6      121.57      166.77      9.22 o 
   2  -6   6     3489.89     3313.21    178.20 o 
   3  -6   6     3597.48     3773.49    134.40 o 
   4  -6   6        3.40        9.87     14.84 o 
   5  -6   6      430.24      482.91     25.41 o 
   6  -6   6      200.34      198.03     18.56 o 
   7  -6   6       55.42       48.38     14.32 o 
   8  -6   6      139.48      181.19     33.07 o 
   9  -6   6       25.73       37.24     26.18 o 
 -11  -5   6       28.55       37.24     31.21 o 
 -10  -5   6       14.37       18.03     22.80 o 
  -9  -5   6       56.35       50.50     24.12 o 
  -8  -5   6       12.12       39.30     20.54 o 
  -7  -5   6       12.22       20.48     16.50 o 
  -6  -5   6      619.44      596.97     35.99 o 
  -5  -5   6       97.08      109.50     13.75 o 
  -4  -5   6     2318.27     2287.84     51.70 o 
  -3  -5   6     3407.16     3072.96     70.24 o 
  -2  -5   6       13.93        3.43      7.49 o 
  -1  -5   6       30.14       26.03     13.39 o 
   0  -5   6     3922.99     3821.36     78.67 o 
   1  -5   6     1160.28     1149.76     28.41 o 
   2  -5   6      878.91     1012.71     32.72 o 
   3  -5   6       16.35       32.48      8.83 o 
   4  -5   6     1689.77     1713.70     77.60 o 
   5  -5   6     1991.18     1882.18     58.01 o 
   6  -5   6      327.72      369.71     32.77 o 
   7  -5   6       82.36       84.16     25.18 o 
   8  -5   6       71.46       39.30     24.59 o 
   9  -5   6      195.65      230.43     38.77 o 
 -11  -4   6       82.72       90.33     29.89 o 
 -10  -4   6      216.30      200.93     31.41 o 
  -9  -4   6     1329.72     1430.93     70.18 o 
  -8  -4   6      496.98      501.74     37.11 o 
  -7  -4   6       74.23       91.65     18.16 o 
  -6  -4   6       11.56        1.75      9.64 o 
  -5  -4   6      150.24      222.99     11.70 o 
  -4  -4   6       14.22        1.07     10.26 o 
  -3  -4   6       85.17       59.36      6.04 o 
  -2  -4   6      626.16      610.19     23.54 o 
  -1  -4   6    10321.46     9958.50    244.65 o 
   0  -4   6     7615.96     7674.92    151.40 o 
   1  -4   6      220.12      293.89     11.69 o 
   2  -4   6        0.17        4.96      5.77 o 
   3  -4   6      328.04      340.56     18.26 o 
   4  -4   6      699.13      550.96     47.05 o 
   5  -4   6      180.31      184.49     16.48 o 
   6  -4   6      166.51      213.36     18.86 o 
   7  -4   6        4.16       12.79     20.01 o 
   8  -4   6       50.58       82.91     26.84 o 
   9  -4   6       18.08       33.07     26.64 o 
 -11  -3   6       27.89       27.98     24.45 o 
 -10  -3   6       86.64       84.55     20.51 o 
  -9  -3   6        9.64       14.60     14.39 o 
  -8  -3   6      383.09      447.02     27.87 o 
  -7  -3   6      117.94      123.25     15.08 o 
  -6  -3   6     1792.69     1805.97     54.55 o 
  -5  -3   6      905.42      912.62     24.96 o 
  -4  -3   6      284.96      250.65     11.04 o 
  -3  -3   6       68.78       39.60      4.86 o 
  -2  -3   6     2163.98     2362.69     65.03 o 
  -1  -3   6       49.19       45.53     12.86 o 
   0  -3   6     2935.96     3158.86     65.55 o 
   1  -3   6     4316.78     4614.87    113.01 o 
   2  -3   6       67.46       33.11     10.40 o 
   3  -3   6       15.38       37.89      9.78 o 
   4  -3   6      211.51      178.75     15.27 o 
   5  -3   6       45.38       27.11     11.09 o 
   6  -3   6      955.72      995.54     38.70 o 
   7  -3   6       62.92       70.38     24.52 o 
   8  -3   6       83.28       75.09     26.71 o 
   9  -3   6       62.88       69.65     30.75 o 
 -12  -2   6       96.25      133.76     25.39 o 
 -11  -2   6       31.94       21.37     18.86 o 
 -10  -2   6      182.16      251.97     25.05 o 
  -9  -2   6       69.82       78.45     17.96 o 
  -8  -2   6      583.22      627.81     29.97 o 
  -7  -2   6      195.16      220.75     17.08 o 
  -6  -2   6      275.99      268.65     12.56 o 
  -5  -2   6     4138.02     4203.72     86.37 o 
  -4  -2   6     1452.79     1324.85     31.34 o 
  -3  -2   6      118.30      206.40     23.99 o 
  -2  -2   6      603.51      430.80     18.79 o 
  -1  -2   6     1626.44     1426.42     42.43 o 
   0  -2   6     3380.81     2712.75     57.34 o 
   1  -2   6      760.11      724.68     24.65 o 
   2  -2   6     1391.59     1187.70     36.56 o 
   3  -2   6      882.32      739.49     27.94 o 
   4  -2   6     2475.83     2723.12     74.93 o 
   5  -2   6      984.81      991.73     37.10 o 
   6  -2   6       56.89       69.25     21.01 o 
   7  -2   6       17.25        5.70     20.28 o 
   8  -2   6       10.71        0.00     21.34 o 
   9  -2   6       63.37        0.00     24.52 o 
 -12  -1   6        3.14       13.30     18.75 o 
 -11  -1   6      103.47       91.65     20.10 o 
 -10  -1   6      237.70      286.90     24.69 o 
  -9  -1   6       79.15       63.61     15.23 o 
  -8  -1   6        9.66        0.00      9.32 o 
  -7  -1   6     1509.87     1380.26     62.99 o 
  -6  -1   6      434.45      479.41     18.18 o 
  -5  -1   6      220.88      238.29     11.11 o 
  -4  -1   6     1254.59     1037.80     25.53 o 
  -3  -1   6      652.35      606.57     32.27 o 
  -2  -1   6     2020.63     2219.98     61.72 o 
  -1  -1   6     5128.68     4520.96    160.06 o 
   0  -1   6      332.57      283.70     16.07 o 
   1  -1   6       24.82       29.60      7.06 o 
   2  -1   6       22.70       30.04     10.07 o 
   3  -1   6       83.18       88.05     10.69 o 
   4  -1   6       41.78       49.58     11.73 o 
   5  -1   6      898.58      962.30     36.39 o 
   6  -1   6      163.53      119.35     24.26 o 
   7  -1   6       83.66       46.12     24.12 o 
   8  -1   6       76.23       79.33     27.97 o 
 -12   0   6       63.94       60.78     20.16 o 
 -11   0   6        0.32        9.88     16.23 o 
 -10   0   6      217.62      219.58     21.94 o 
  -9   0   6     1963.56     2072.28     89.63 o 
  -8   0   6      265.25      285.38     19.38 o 
  -7   0   6       18.10       25.97      9.17 o 
  -6   0   6     2188.73     2282.15     55.65 o 
  -5   0   6     1369.39     1500.75     35.29 o 
  -4   0   6       74.78       34.53      4.97 o 
  -3   0   6      516.87      557.83     22.21 o 
  -2   0   6      280.82      532.88     21.68 o 
  -1   0   6    15050.96    14056.98    398.37 o 
   0   0   6    19084.02    20385.30    471.68 o 
   1   0   6       65.30      156.35     11.42 o 
   2   0   6       60.20       71.99      9.72 o 
   3   0   6       56.42      121.36     12.79 o 
   4   0   6      118.03      107.43     13.12 o 
   5   0   6      498.57      540.03     27.53 o 
   6   0   6       66.98       50.63     21.34 o 
   7   0   6       45.14       39.63     23.06 o 
   8   0   6      299.96      269.99     39.37 o 
 -13   1   6       43.66       39.24     21.26 o 
 -12   1   6       84.94       78.26     20.92 o 
 -11   1   6      433.06      456.23     30.04 o 
 -10   1   6      752.37      793.66     50.30 o 
  -9   1   6      691.24      745.94     32.25 o 
  -8   1   6      337.79      370.85     30.09 o 
  -7   1   6      837.54      798.77     23.52 o 
  -6   1   6     7023.94     7105.73    142.32 o 
  -5   1   6       16.60        0.00      9.73 o 
  -4   1   6      245.62      261.58     18.27 o 
  -3   1   6      301.83      278.19     18.56 o 
  -2   1   6     1678.09     1484.55     45.33 o 
  -1   1   6      355.80      275.50     49.47 o 
   0   1   6        7.34       13.12      6.10 o 
   1   1   6      225.09      256.52     32.31 o 
   2   1   6     2124.79     2130.77     59.80 o 
   3   1   6     1353.71     1279.79     42.31 o 
   4   1   6       18.67        8.38     10.74 o 
   5   1   6      621.75      639.85     43.47 o 
   6   1   6      260.40      225.85     31.21 o 
   7   1   6        4.28       15.64     22.60 o 
   8   1   6       32.63       25.85     27.64 o 
 -13   2   6       59.67       94.17     22.61 o 
 -12   2   6      271.10      305.43     27.56 o 
 -11   2   6       43.32       25.05     19.65 o 
 -10   2   6       83.49       68.51     15.39 o 
  -9   2   6      130.92      117.47     15.37 o 
  -8   2   6      289.82      240.91     17.44 o 
  -7   2   6      217.25      201.41     11.49 o 
  -6   2   6     1570.07     1589.51     44.98 o 
  -5   2   6     2062.16     2137.96     47.88 o 
  -4   2   6     1875.16     1588.64     36.75 o 
  -3   2   6    10704.46     9680.87    239.29 o 
  -2   2   6      155.53      427.78     29.95 o 
  -1   2   6     2548.22     2543.69     99.80 o 
   0   2   6      268.65      109.20     13.45 o 
   1   2   6       15.06       46.89     11.96 o 
   2   2   6      414.09      537.76     25.29 o 
   3   2   6       15.49       24.15     10.78 o 
   4   2   6     1126.40     1134.17     59.38 o 
   5   2   6      184.19      196.76     28.76 o 
   6   2   6        8.86        0.00     20.15 o 
   7   2   6       54.32       59.11     26.31 o 
 -13   3   6        0.75       20.35     27.10 o 
 -12   3   6        0.51        0.00     15.10 o 
 -11   3   6       73.92       73.01     17.31 o 
 -10   3   6      202.01      210.76     38.30 o 
  -9   3   6      816.52      998.17     38.10 o 
  -8   3   6       33.85        5.02     16.77 o 
  -7   3   6     3049.05     3137.13     68.57 o 
  -6   3   6      131.88       87.99      8.57 o 
  -5   3   6       10.81        6.18      5.41 o 
  -4   3   6        0.90        0.94      4.77 o 
  -3   3   6      416.64      452.56     21.63 o 
  -2   3   6     1863.07     1954.41     81.12 o 
  -1   3   6     1411.52     1403.69     63.95 o 
   0   3   6      581.45      460.80     21.87 o 
   1   3   6      890.84      821.07     32.04 o 
   2   3   6      796.29      739.56     31.37 o 
   3   3   6      112.68      136.48     29.86 o 
   4   3   6      131.18      170.47     29.92 o 
   5   3   6      319.83      272.57     34.66 o 
   6   3   6      131.86      133.47     30.15 o 
   7   3   6      262.91      245.20     39.23 o 
 -13   4   6       70.05       89.47     30.95 o 
 -12   4   6      105.15      106.90     26.97 o 
 -11   4   6       20.93        0.00     13.79 o 
 -10   4   6      411.78      413.63     42.31 o 
  -9   4   6        7.56        1.75      9.99 o 
  -8   4   6      102.08       73.14      9.66 o 
  -7   4   6       51.29       63.03      8.58 o 
  -6   4   6      978.87      966.21     43.87 o 
  -5   4   6      773.64      736.96     22.70 o 
  -4   4   6     1380.41     1036.01     42.05 o 
  -3   4   6       13.28       52.82     14.91 o 
  -2   4   6        2.67        0.00     11.80 o 
  -1   4   6     3737.03     3532.26    134.99 o 
   0   4   6      883.95      808.31     47.38 o 
   1   4   6     3495.35     3789.93    140.56 o 
   2   4   6      512.80      657.35     30.94 o 
   3   4   6      155.02      183.37     19.04 o 
   4   4   6        9.36        0.00     17.10 o 
   5   4   6        0.11        0.00     21.21 o 
   6   4   6       62.99       17.03     27.77 o 
 -13   5   6        4.80        0.86     25.45 o 
 -12   5   6       33.24       49.17     24.06 o 
 -11   5   6     1037.59      889.63     54.14 o 
 -10   5   6     2206.40     2360.85     71.72 o 
  -9   5   6      123.37      133.89     29.99 o 
  -8   5   6      147.19      192.51     13.02 o 
  -7   5   6      522.05      606.81     21.47 o 
  -6   5   6      585.24      519.06     19.27 o 
  -5   5   6     3439.87     3028.99     66.94 o 
  -4   5   6     2425.72     2593.13    104.11 o 
  -3   5   6      625.49      670.00     41.68 o 
  -2   5   6     1218.85     1002.16     53.68 o 
  -1   5   6     1300.12     1069.69     56.99 o 
   0   5   6        6.01       12.26     17.76 o 
   1   5   6       12.98       27.50     12.21 o 
   2   5   6     1369.65     1462.92     51.03 o 
   3   5   6      245.10      299.68     43.84 o 
   4   5   6      331.26      317.70     37.71 o 
   5   5   6      264.46      302.26     40.03 o 
   6   5   6       39.89       33.60     31.08 o 
 -13   6   6        4.13        0.00     23.92 o 
 -12   6   6       60.75       82.91     27.24 o 
 -11   6   6        3.02       22.07     21.41 o 
 -10   6   6      117.32       81.98     22.73 o 
  -9   6   6       37.96       39.59     10.38 o 
  -8   6   6      191.24      175.91     13.42 o 
  -7   6   6     1464.40     1377.91     36.94 o 
  -6   6   6      158.26      191.90     13.00 o 
  -5   6   6        3.82        0.00     12.99 o 
  -4   6   6     3586.10     3925.52    149.77 o 
  -2   6   6      160.26      173.10     25.91 o 
  -1   6   6      314.48      361.18     34.00 o 
   0   6   6      292.39      339.91     34.86 o 
   1   6   6        1.03        0.00     11.84 o 
   2   6   6      428.36      512.50     31.05 o 
   3   6   6       46.92       60.02     17.92 o 
   4   6   6       58.42       83.30     28.36 o 
   5   6   6      153.47      246.99     41.02 o 
 -13   7   6       73.97       62.96     30.22 o 
 -12   7   6       73.05       60.64     27.70 o 
 -11   7   6       74.61      105.04     26.11 o 
 -10   7   6      244.76      255.74     30.88 o 
  -9   7   6     1783.30     1970.91     93.08 o 
  -8   7   6        2.21        9.43      8.10 o 
  -7   7   6        0.99        0.00      8.61 o 
  -6   7   6      526.58      520.84     25.65 o 
  -5   7   6     1433.33     1445.11     70.18 o 
  -4   7   6      229.74      262.50     29.49 o 
  -3   7   6     1565.02     1422.18     72.17 o 
  -2   7   6      145.99      204.05     29.76 o 
  -1   7   6      815.72      835.22     54.54 o 
   0   7   6      889.37      883.40     56.79 o 
   1   7   6       99.04      106.31     19.25 o 
   2   7   6       20.20       20.44     16.24 o 
   3   7   6       36.19       36.05     23.53 o 
   4   7   6      235.32      240.17     39.43 o 
   5   7   6        0.72        0.00     26.57 o 
 -13   8   6        5.25        0.00     27.57 o 
 -12   8   6      190.95      190.60     33.93 o 
 -11   8   6      252.74      250.11     34.53 o 
 -10   8   6       39.25       57.99     23.26 o 
  -9   8   6        5.23        4.27     13.11 o 
  -8   8   6      108.69      102.35     16.37 o 
  -7   8   6       26.54       59.02     14.17 o 
  -6   8   6      511.35      740.85     47.78 o 
  -5   8   6       31.52       49.77     20.68 o 
  -4   8   6      303.00      289.41     32.74 o 
  -3   8   6      485.78      417.05     39.17 o 
  -2   8   6     1039.82     1352.33     72.37 o 
  -1   8   6       89.21       43.21     26.24 o 
   0   8   6      259.33      262.90     35.99 o 
   1   8   6      591.71      553.53     32.89 o 
   2   8   6       38.96       58.93     59.58 o 
   3   8   6       18.75        9.48     24.52 o 
   4   8   6       25.90       20.81     26.91 o 
 -12   9   6       16.95        0.00     27.50 o 
 -11   9   6      268.77      308.76     37.18 o 
 -10   9   6     1122.36     1208.46     66.74 o 
  -9   9   6      176.61      152.59     30.02 o 
  -8   9   6       21.67        0.47     15.67 o 
  -7   9   6        6.26        8.36     12.62 o 
  -6   9   6        4.18        1.19     18.82 o 
  -5   9   6      226.65      220.75     31.01 o 
  -4   9   6      452.16      506.58     43.47 o 
  -3   9   6      109.74       70.31     27.50 o 
  -2   9   6      745.47      668.68     51.69 o 
  -1   9   6      757.15      670.00     54.14 o 
   0   9   6        0.63       27.50     25.71 o 
   1   9   6       18.58       37.58     38.11 o 
   2   9   6       17.90        6.56     25.98 o 
   3   9   6       66.25       63.42     27.97 o 
 -12  10   6      178.47      117.76     35.39 o 
 -11  10   6       51.52       45.40     25.78 o 
 -10  10   6       93.51       65.52     18.93 o 
  -9  10   6       33.81       25.63     16.96 o 
  -8  10   6      265.50      250.60     23.91 o 
  -7  10   6     1439.56     1560.29     80.25 o 
  -6  10   6      336.03      365.55     38.77 o 
  -5  10   6      304.67      346.67     39.90 o 
  -4  10   6      167.33      140.63     32.47 o 
  -3  10   6        2.07        0.00     23.66 o 
  -2  10   6      537.68      544.29     49.90 o 
  -1  10   6      103.97       14.84     30.09 o 
   0  10   6        7.41        2.98     30.22 o 
   1  10   6        1.75        0.00     17.08 o 
   2  10   6        6.00        0.40     25.25 o 
 -11  11   6        0.09        0.00     26.57 o 
 -10  11   6       72.33       78.11     20.58 o 
  -9  11   6       12.44        7.15     16.98 o 
  -8  11   6      114.08      150.77     31.55 o 
  -7  11   6       76.19      109.81     31.41 o 
  -6  11   6      171.48      130.82     31.88 o 
  -5  11   6      192.04      261.90     37.97 o 
  -4  11   6       33.07        5.30     25.51 o 
  -3  11   6       76.95       46.46     31.35 o 
  -2  11   6       10.35        0.00     31.41 o 
  -1  11   6      297.30      185.89     42.94 o 
   0  11   6       96.68       71.24     39.17 o 
   1  11   6       51.84        3.43     20.68 o 
 -10  12   6      207.02      181.95     56.99 o 
  -9  12   6        2.83        0.00     25.05 o 
  -8  12   6      194.86      257.99     39.30 o 
  -7  12   6        0.08        0.00     24.32 o 
  -6  12   6       68.71       65.41     29.16 o 
  -5  12   6       52.39       69.19     31.08 o 
  -4  12   6       29.37       41.82     32.87 o 
  -3  12   6      186.13      174.96     43.21 o 
  -2  12   6      173.42      171.91     43.01 o 
  -1  12   6        0.56        0.00     35.99 o 
  -9  13   6       35.92       64.15     31.55 o 
  -8  13   6       74.22       97.62     32.74 o 
  -7  13   6        1.47        0.00     25.45 o 
  -6  13   6       59.11       77.21     34.79 o 
  -5  13   6       53.60       61.17     37.31 o 
  -4  13   6       17.27        6.56     39.63 o 
  -3  13   6        6.97        0.00     36.71 o 
   2 -15   7        6.45        0.00     20.88 o 
  -1 -14   7        9.19        0.00     23.46 o 
   0 -14   7       80.73       85.16     28.70 o 
   1 -14   7       69.05       66.80     28.30 o 
   2 -14   7        8.94        2.92     23.00 o 
   3 -14   7        0.44       13.06     22.53 o 
   4 -14   7       82.83       69.45     32.21 o 
   5 -14   7      305.97      398.49     48.11 o 
  -2 -13   7       11.37        0.00     23.19 o 
  -1 -13   7       74.88       77.94     25.45 o 
   0 -13   7      135.56      103.71     29.56 o 
   1 -13   7      307.01      313.53     38.04 o 
   2 -13   7      175.93      115.11     28.89 o 
   3 -13   7       62.81       22.47     23.26 o 
   4 -13   7       54.93        2.39     24.92 o 
   5 -13   7       32.02       34.26     26.57 o 
   6 -13   7       10.73        0.00     25.18 o 
  -5 -12   7        6.51       22.66     29.42 o 
  -3 -12   7       15.60       25.85     22.73 o 
  -2 -12   7       96.00      114.58     27.70 o 
  -1 -12   7        5.79        0.00     18.22 o 
   0 -12   7        2.49        0.00     19.28 o 
   1 -12   7      304.75      376.29     38.57 o 
   2 -12   7      495.92      504.72     43.47 o 
   3 -12   7       27.74       24.32     22.00 o 
   4 -12   7       11.30        0.00     19.35 o 
   5 -12   7       40.59       46.19     25.12 o 
   6 -12   7       10.36        0.00     22.47 o 
   7 -12   7       26.20       43.28     29.49 o 
  -5 -11   7       37.38        0.00     27.44 o 
  -4 -11   7      148.49      117.04     31.68 o 
  -3 -11   7      195.35      193.98     29.56 o 
  -2 -11   7       87.74       92.38     25.05 o 
  -1 -11   7      221.82      147.72     26.11 o 
   0 -11   7       87.22       99.21     25.05 o 
   1 -11   7       63.75       76.21     23.92 o 
   2 -11   7       91.84       78.40     23.73 o 
   3 -11   7       15.51       24.72     19.09 o 
   4 -11   7      144.11      173.96     30.15 o 
   5 -11   7      196.08      251.63     34.99 o 
   6 -11   7       15.61       29.29     24.39 o 
   7 -11   7       69.49       39.03     26.31 o 
   8 -11   7       59.84       39.70     29.23 o 
  -5 -10   7      235.35      216.44     37.31 o 
  -4 -10   7       16.79        0.00     20.48 o 
  -3 -10   7       47.71       42.91     14.38 o 
  -2 -10   7        7.57        6.49     16.44 o 
  -1 -10   7       29.96       41.55     18.49 o 
   0 -10   7        3.03       24.85     17.89 o 
   1 -10   7      899.35     1022.70     58.98 o 
   2 -10   7      302.29      270.65     31.48 o 
   3 -10   7       14.72       24.65     18.16 o 
   4 -10   7      306.56      293.98     33.53 o 
   5 -10   7       63.84       44.93     22.86 o 
   6 -10   7      484.99      531.83     44.47 o 
   7 -10   7      390.51      422.75     42.55 o 
   8 -10   7        1.23        7.49     24.52 o 
  -6  -9   7       47.54        0.00     20.21 o 
  -5  -9   7     1009.56     1022.63     65.81 o 
  -4  -9   7      967.86      936.96     39.25 o 
  -3  -9   7      163.54      122.25     16.61 o 
  -2  -9   7       54.87       54.71     13.41 o 
  -1  -9   7       21.77        0.00     13.32 o 
   0  -9   7      312.04      326.39     31.28 o 
   1  -9   7     5088.25     5007.53    188.28 o 
   2  -9   7      179.09      153.95     25.51 o 
   3  -9   7      991.75      895.72     69.45 o 
   4  -9   7      204.87      265.80     24.62 o 
   5  -9   7      125.79      123.48     17.27 o 
   6  -9   7       16.77       15.18     14.11 o 
   7  -9   7        5.30        0.00     13.43 o 
   8  -9   7        0.63        0.00     22.40 o 
  -6  -8   7       59.48       25.32     23.39 o 
  -5  -8   7      136.75      172.17     30.82 o 
  -4  -8   7      145.86      103.10     36.75 o 
  -3  -8   7      203.13      119.94     15.72 o 
  -2  -8   7      354.69      340.15     20.43 o 
  -1  -8   7      737.38      824.08     32.21 o 
   0  -8   7      776.15      651.91     41.55 o 
   1  -8   7      312.94      547.14     38.70 o 
   2  -8   7     1132.23     1091.41     37.68 o 
   3  -8   7      248.57      214.50     17.01 o 
   4  -8   7      285.75      347.11     51.56 o 
   5  -8   7       89.19       57.33     13.86 o 
   6  -8   7      129.85      100.30     32.54 o 
   7  -8   7       21.63       16.87     15.39 o 
   8  -8   7       20.52       12.79     24.92 o 
  -7  -7   7      417.52      472.91     47.58 o 
  -6  -7   7        0.46        0.00     17.10 o 
  -5  -7   7        2.22        0.00     18.42 o 
  -4  -7   7      856.00      840.52     34.30 o 
  -3  -7   7        2.46        0.00      9.58 o 
  -2  -7   7      310.23      263.71     17.64 o 
  -1  -7   7      478.07      433.61     22.60 o 
   0  -7   7     2463.61     2357.08     67.63 o 
   1  -7   7      960.13      952.86     32.29 o 
   2  -7   7      657.07      671.49     32.14 o 
   3  -7   7      542.14      548.52     25.63 o 
   4  -7   7       85.41       98.27     18.52 o 
   5  -7   7      269.00      261.61     20.52 o 
   6  -7   7      243.57      255.56     27.40 o 
   7  -7   7       45.61       32.17     14.50 o 
   8  -7   7      138.42      124.26     31.28 o 
   9  -7   7      262.81      250.51     40.76 o 
 -10  -6   7       27.95       51.36     37.71 o 
  -9  -6   7       79.21       57.13     30.35 o 
  -8  -6   7       15.88        4.84     23.99 o 
  -7  -6   7      271.12      318.37     39.23 o 
  -6  -6   7      430.92      478.35     43.21 o 
  -5  -6   7     1166.06     1003.66     37.73 o 
  -4  -6   7      153.78      188.85     16.35 o 
  -3  -6   7      915.60      840.60     32.01 o 
  -2  -6   7       92.05      138.30     13.03 o 
  -1  -6   7      719.60      978.22     34.32 o 
   0  -6   7       28.56       14.71      7.71 o 
   1  -6   7       64.74       76.47      7.79 o 
   2  -6   7      582.27      540.55     23.39 o 
   3  -6   7     2063.17     2232.64     64.02 o 
   4  -6   7      437.58      384.43     21.96 o 
   5  -6   7      112.56       96.87     21.21 o 
   6  -6   7      210.69      223.30     20.83 o 
   7  -6   7       99.24      103.05     28.76 o 
   8  -6   7       33.85       45.86     25.85 o 
   9  -6   7        5.59        0.00     24.52 o 
 -11  -5   7       81.19       96.56     38.04 o 
 -10  -5   7        6.12        1.79     27.64 o 
  -9  -5   7        7.80        0.00     22.33 o 
  -8  -5   7      133.83      164.88     33.20 o 
  -7  -5   7      182.71      197.22     31.68 o 
  -6  -5   7      178.24      171.64     29.16 o 
  -5  -5   7     1770.71     1662.61     52.18 o 
  -4  -5   7      768.21      727.89     48.81 o 
  -3  -5   7     2077.76     1875.23     60.37 o 
  -2  -5   7      248.58      215.24     25.18 o 
  -1  -5   7      206.47      154.75     12.97 o 
   0  -5   7     2222.61     2093.04     46.36 o 
   1  -5   7     1144.56     1071.10     30.22 o 
   2  -5   7      484.26      439.07     20.62 o 
   3  -5   7       29.43       10.82      8.64 o 
   4  -5   7      927.20      909.70     42.48 o 
   5  -5   7      568.12      575.27     28.80 o 
   6  -5   7      335.86      334.56     23.65 o 
   7  -5   7        0.77        0.00     18.36 o 
   8  -5   7       12.27       21.67     24.32 o 
   9  -5   7      281.29      277.15     41.55 o 
 -11  -4   7      202.98      189.67     40.29 o 
 -10  -4   7      382.74      477.22     51.10 o 
  -9  -4   7      350.82      369.53     44.60 o 
  -8  -4   7     1047.28     1185.08     44.69 o 
  -7  -4   7      194.47      201.73     18.14 o 
  -6  -4   7      236.87      225.95     35.39 o 
  -5  -4   7        3.00       22.57      6.68 o 
  -4  -4   7       13.29        0.00     10.39 o 
  -3  -4   7      554.51      607.87     24.69 o 
  -2  -4   7     2928.84     3417.11     91.83 o 
  -1  -4   7     6449.84     6643.16    167.82 o 
   0  -4   7     2386.98     2207.65     48.30 o 
   1  -4   7     2053.11     2080.43     56.65 o 
   2  -4   7      601.64      661.62     25.96 o 
   3  -4   7      532.62      562.46     35.69 o 
   4  -4   7     2016.74     2013.14     60.22 o 
   5  -4   7      320.73      264.02     20.26 o 
   6  -4   7       20.73       20.09     12.73 o 
   7  -4   7       63.25       72.96     25.38 o 
   8  -4   7       62.44       17.63     24.92 o 
 -12  -3   7        3.89       18.89     29.09 o 
 -11  -3   7       66.37       92.32     34.79 o 
 -10  -3   7       82.00       72.90     29.62 o 
  -9  -3   7      251.15      243.05     24.65 o 
  -8  -3   7      738.59      804.52     35.15 o 
  -7  -3   7      295.70      301.13     20.97 o 
  -6  -3   7      162.06      153.86     13.41 o 
  -5  -3   7     2769.61     2474.32    113.13 o 
  -4  -3   7      226.53      176.06      9.52 o 
  -3  -3   7       60.71       52.32      8.94 o 
  -2  -3   7     9524.96    10027.23    247.71 o 
  -1  -3   7       77.30       82.62     14.51 o 
   0  -3   7     1783.65     1705.95     38.87 o 
   1  -3   7      697.27      571.74     22.20 o 
   2  -3   7      310.22      322.00     19.82 o 
   3  -3   7        5.32        1.45      9.58 o 
   4  -3   7       32.14       31.37     10.97 o 
   5  -3   7        3.49        0.00     10.85 o 
   6  -3   7      274.08      265.30     21.64 o 
   7  -3   7      185.45      132.87     28.50 o 
   8  -3   7      189.85      219.56     37.05 o 
 -12  -2   7       18.94       68.72     30.22 o 
 -11  -2   7        0.57        0.00     15.72 o 
 -10  -2   7       10.65        0.00     15.14 o 
  -9  -2   7      275.59      290.77     23.39 o 
  -8  -2   7      254.44      291.20     20.68 o 
  -7  -2   7      209.73      205.47     26.21 o 
  -6  -2   7      690.03      619.85     20.00 o 
  -5  -2   7     2251.41     2353.95     52.02 o 
  -4  -2   7      852.34      896.76     23.11 o 
  -3  -2   7      121.84      154.69     12.51 o 
  -2  -2   7      551.37      639.65     25.14 o 
  -1  -2   7       28.63       60.78      9.55 o 
   0  -2   7       22.36       24.82      5.63 o 
   1  -2   7     2051.58     1816.77     50.81 o 
   2  -2   7       35.17       65.23      9.94 o 
   3  -2   7     2224.80     2190.80     96.49 o 
   4  -2   7      953.16      774.27     44.87 o 
   5  -2   7      732.70      865.06     79.33 o 
   6  -2   7       10.41       21.60     19.62 o 
   7  -2   7       12.30        9.81     22.20 o 
   8  -2   7       23.34       28.50     25.78 o 
 -12  -1   7        2.34        0.00     16.78 o 
 -11  -1   7      177.54      168.41     22.88 o 
 -10  -1   7      463.99      531.58     31.27 o 
  -9  -1   7       60.80       78.33     15.18 o 
  -8  -1   7      635.17      569.51     40.82 o 
  -7  -1   7       61.11       54.49     10.38 o 
  -6  -1   7     1583.61     1568.86     37.56 o 
  -5  -1   7      121.80      149.71      8.98 o 
  -4  -1   7       33.52       46.01     10.65 o 
  -3  -1   7     5110.98     4940.78    128.01 o 
  -2  -1   7     3892.36     4311.72    128.07 o 
  -1  -1   7      192.90      172.12      9.40 o 
   0  -1   7       13.56       15.26      6.46 o 
   1  -1   7       74.49       47.81     14.55 o 
   2  -1   7      157.03      146.60     12.63 o 
   3  -1   7       26.35       35.25     10.13 o 
   4  -1   7        7.97        6.70     10.03 o 
   5  -1   7      360.90      329.71     38.93 o 
   6  -1   7      802.73      843.30     55.47 o 
   7  -1   7        1.57        6.03     22.07 o 
   8  -1   7       28.97       37.64     26.51 o 
 -12   0   7       56.91       80.20     21.01 o 
 -11   0   7      108.05      106.35     19.67 o 
 -10   0   7       54.32       63.75     16.55 o 
  -9   0   7      739.48      840.46     89.27 o 
  -8   0   7      264.46      297.59     19.51 o 
  -7   0   7       90.67       82.54      8.81 o 
  -6   0   7      744.80      677.63     20.99 o 
  -5   0   7     2223.88     2373.34    131.85 o 
  -4   0   7      238.96      199.64      9.39 o 
  -3   0   7      908.46     1352.14     42.99 o 
  -2   0   7      139.11      104.51      6.94 o 
  -1   0   7     1050.38     1348.88     38.79 o 
   0   0   7    12342.80    12143.22    285.64 o 
   1   0   7     1902.12     1767.04     60.11 o 
   2   0   7       15.42        0.12      7.95 o 
   3   0   7      537.61      624.08     27.98 o 
   4   0   7      148.80      107.48     14.48 o 
   5   0   7       21.75       48.44     19.62 o 
   6   0   7       13.83        9.48     20.41 o 
   7   0   7       35.08       39.03     24.92 o 
   8   0   7      176.56      183.84     36.85 o 
 -13   1   7       21.29        0.00     18.21 o 
 -12   1   7      157.56      124.62     22.06 o 
 -11   1   7      916.09      989.00     43.68 o 
 -10   1   7     1236.50     1210.59     46.04 o 
  -9   1   7      151.76      163.53     17.54 o 
  -8   1   7      297.29      368.08     21.94 o 
  -7   1   7      523.84      485.65     21.00 o 
  -6   1   7     3375.23     3433.14     73.62 o 
  -5   1   7     3327.79     3192.08     87.25 o 
  -4   1   7       14.62       31.59     13.29 o 
  -3   1   7       86.31      106.74     11.48 o 
  -2   1   7        0.28        0.00     11.70 o 
  -1   1   7        4.33        0.00      5.34 o 
   0   1   7        0.75        2.69      6.93 o 
   1   1   7     1279.33     1178.15     38.33 o 
   2   1   7      436.87      393.32     28.73 o 
   3   1   7      904.69     1021.85     37.66 o 
   4   1   7       21.49       29.23     12.17 o 
   5   1   7        1.96        0.00     17.50 o 
   6   1   7      304.99      213.59     32.87 o 
   7   1   7        3.78        0.00     20.88 o 
 -13   2   7       82.93       77.56     22.42 o 
 -12   2   7       66.75       81.89     19.25 o 
 -11   2   7      127.78      144.91     33.30 o 
 -10   2   7      160.07      158.97     18.99 o 
  -9   2   7      310.57      323.15     27.04 o 
  -8   2   7      369.84      393.44     21.05 o 
  -7   2   7       17.58       17.70      9.25 o 
  -6   2   7      168.94      199.60     11.57 o 
  -5   2   7     1301.78      993.99     26.86 o 
  -4   2   7     2750.17     2986.39     90.63 o 
  -3   2   7     1786.47     1945.04     58.18 o 
  -2   2   7     1295.19      881.14     46.92 o 
  -1   2   7     2309.55     1914.13     56.79 o 
   0   2   7        0.44        6.82      7.54 o 
   1   2   7     2114.36     1907.90     56.61 o 
   2   2   7       70.45       53.35     12.34 o 
   3   2   7       38.86       21.89     12.09 o 
   4   2   7      814.92      870.79     49.57 o 
   5   2   7      247.97      253.62     33.20 o 
   6   2   7       10.21        3.38     22.20 o 
   7   2   7        5.30        0.00     25.38 o 
 -13   3   7        3.99        0.00     25.32 o 
 -12   3   7        0.51        0.00     15.30 o 
 -11   3   7      232.47      228.28     22.46 o 
 -10   3   7       48.08       59.39     14.30 o 
  -9   3   7       67.47       65.83     13.36 o 
  -8   3   7      354.76      439.79     18.63 o 
  -7   3   7     1581.35     1639.36     79.16 o 
  -6   3   7     1628.39     1625.36     40.00 o 
  -5   3   7       37.35       60.88      8.74 o 
  -4   3   7      253.73      188.12     26.28 o 
  -3   3   7        5.31       13.39     12.53 o 
  -2   3   7      283.66      192.52     23.13 o 
  -1   3   7     1589.61     1315.22     63.69 o 
   0   3   7       29.77       19.04      9.95 o 
   1   3   7        6.65        0.00      9.97 o 
   2   3   7      428.53      498.47     26.72 o 
   3   3   7       23.16       25.24     13.42 o 
   4   3   7       23.61       43.28     21.54 o 
   5   3   7      422.81      421.88     42.28 o 
   6   3   7      129.36      118.76     32.67 o 
 -13   4   7       15.48       19.22     26.44 o 
 -12   4   7      346.44      339.44     36.65 o 
 -11   4   7      149.17      174.09     35.72 o 
 -10   4   7        0.66        4.86     12.77 o 
  -9   4   7       80.14       90.87     14.18 o 
  -8   4   7      360.42      365.08     16.94 o 
  -7   4   7       95.94       65.37      9.34 o 
  -6   4   7      885.10      778.60     24.67 o 
  -5   4   7      918.59      842.46     25.48 o 
  -4   4   7      957.93      945.78     35.77 o 
  -3   4   7      310.73      232.35     24.98 o 
  -2   4   7      207.37      184.10     25.18 o 
  -1   4   7     1410.61     1489.18     71.31 o 
   0   4   7     5075.36     5007.75    128.72 o 
   1   4   7      583.25      576.51     29.03 o 
   2   4   7      322.33      457.26     27.01 o 
   3   4   7        0.32        0.00     14.88 o 
   4   4   7      140.72      143.21     30.55 o 
   5   4   7       10.42        4.77     25.05 o 
   6   4   7        6.52        0.00     25.85 o 
 -13   5   7       56.47       58.39     30.29 o 
 -12   5   7      351.85      413.93     40.56 o 
 -11   5   7     1235.28     1226.96     47.53 o 
 -10   5   7      271.08      295.85     22.00 o 
  -9   5   7      695.79      741.34     31.81 o 
  -8   5   7        0.54        0.00      9.48 o 
  -7   5   7       14.96       36.54      8.59 o 
  -6   5   7     2624.15     2850.08     73.74 o 
  -5   5   7     4382.50     3694.93    101.79 o 
  -4   5   7      885.48      854.77     49.44 o 
  -3   5   7      192.27      137.05     23.73 o 
  -2   5   7     1252.67     1385.93     68.92 o 
  -1   5   7      325.62      273.57     30.95 o 
   0   5   7       12.11       11.61     10.98 o 
   1   5   7       42.20       54.28     14.50 o 
   2   5   7       71.14       79.82     16.98 o 
   3   5   7      373.59      393.73     36.38 o 
   4   5   7      155.08      177.81     33.67 o 
   5   5   7       55.21        0.00     25.51 o 
 -13   6   7        8.03        0.27     24.72 o 
 -12   6   7       62.71       45.46     24.06 o 
 -11   6   7       37.73       16.77     21.01 o 
 -10   6   7       55.81       63.95     21.67 o 
  -9   6   7        1.39        0.00      9.92 o 
  -8   6   7      519.47      552.54     22.61 o 
  -7   6   7      710.32      554.70     22.25 o 
  -6   6   7      587.98      699.23     24.36 o 
  -5   6   7      119.22      154.21     24.85 o 
  -4   6   7       62.24       45.93     20.08 o 
  -3   6   7     2506.52     2907.39    119.69 o 
  -2   6   7      227.03      190.73     29.23 o 
  -1   6   7      126.62      143.28     28.10 o 
   0   6   7       17.05       42.21     24.45 o 
   1   6   7      144.01       84.99     16.99 o 
   2   6   7        8.05       11.23     15.28 o 
   3   6   7       18.48        2.58     22.13 o 
   4   6   7       48.62       77.80     30.15 o 
 -13   7   7       61.42       78.20     31.21 o 
 -12   7   7        0.28       34.66     24.39 o 
 -11   7   7       23.08       11.40     21.60 o 
 -10   7   7      139.77      128.83     26.71 o 
  -9   7   7      784.30      852.08     36.45 o 
  -8   7   7      483.00      542.36     23.40 o 
  -7   7   7      399.23      446.16     20.80 o 
  -6   7   7     1239.79     1238.74     65.08 o 
  -5   7   7     1035.89      987.51     58.39 o 
  -4   7   7        1.61        0.00     17.23 o 
  -3   7   7      148.00      130.55     27.70 o 
  -2   7   7      120.98      112.13     27.64 o 
  -1   7   7      553.41      428.58     41.62 o 
   0   7   7      632.10      596.64     48.31 o 
   1   7   7       37.82       32.91     17.53 o 
   2   7   7      133.87      135.55     22.38 o 
   3   7   7       31.66       33.20     26.44 o 
   4   7   7       53.84       37.71     30.82 o 
 -13   8   7       15.15       34.79     29.76 o 
 -12   8   7      420.71      377.15     42.28 o 
 -11   8   7       69.51       90.39     27.50 o 
 -10   8   7       10.11       41.02     22.33 o 
  -9   8   7        4.23        0.00     13.38 o 
  -8   8   7        0.05        0.00     12.40 o 
  -7   8   7       32.58       49.70     22.00 o 
  -6   8   7      157.58      188.21     29.49 o 
  -5   8   7      246.85      273.37     33.93 o 
  -4   8   7      579.56      682.26     50.03 o 
  -3   8   7      154.70       61.37     26.24 o 
  -2   8   7        0.52        5.50     21.14 o 
  -1   8   7       94.65       82.57     28.96 o 
   0   8   7        3.24        0.00     24.19 o 
   1   8   7       82.77       57.94     20.14 o 
   2   8   7       13.67        0.83     23.33 o 
   3   8   7        1.85       14.12     26.64 o 
 -12   9   7       27.27       26.31     27.64 o 
 -11   9   7       12.31       23.26     24.72 o 
 -10   9   7      484.13      531.63     52.79 o 
  -9   9   7      919.05      988.95     55.83 o 
  -8   9   7        0.40        0.00     13.30 o 
  -7   9   7        4.18        0.00     18.75 o 
  -6   9   7       37.05       54.41     24.59 o 
  -5   9   7       44.76       64.95     27.17 o 
  -4   9   7       93.30      107.16     29.62 o 
  -3   9   7      107.51       63.29     30.29 o 
  -2   9   7      531.50      506.64     48.58 o 
  -1   9   7      658.28      575.10     50.76 o 
   0   9   7       10.82        0.00     29.36 o 
   1   9   7       31.26       24.39     20.20 o 
   2   9   7       48.94        7.75     23.66 o 
 -12  10   7       49.63       18.62     30.02 o 
 -11  10   7       27.01        0.00     25.12 o 
 -10  10   7       31.33       46.14     19.08 o 
  -9  10   7        3.92        0.00     16.38 o 
  -8  10   7      383.55      379.93     42.68 o 
  -7  10   7     1115.43     1212.37     71.90 o 
  -6  10   7      808.84      980.48     64.22 o 
  -5  10   7       18.53       17.76     23.86 o 
  -4  10   7       59.34       42.68     29.56 o 
  -3  10   7      465.24      429.31     48.18 o 
  -2  10   7      137.64      174.49     38.37 o 
  -1  10   7      100.18       52.82     33.86 o 
   0  10   7        1.30        0.00     29.56 o 
   1  10   7       25.97        0.00     19.02 o 
 -11  11   7       52.23       19.95     32.41 o 
 -10  11   7        9.91        0.00     17.12 o 
  -9  11   7      226.08      310.55     41.75 o 
  -8  11   7      151.75      151.10     35.59 o 
  -7  11   7        6.66        0.00     26.11 o 
  -6  11   7      115.75       94.44     32.47 o 
  -5  11   7      338.17      363.23     44.14 o 
  -4  11   7       25.93       39.76     33.14 o 
  -3  11   7       29.08       69.39     34.66 o 
  -2  11   7       72.32       69.52     37.71 o 
  -1  11   7        3.33        0.00     34.66 o 
   0  11   7      136.97      142.06     30.68 o 
 -10  12   7      172.63      192.72     37.71 o 
  -9  12   7       41.80       45.99     28.56 o 
  -8  12   7       60.83       24.39     29.03 o 
  -7  12   7       89.30       96.29     32.27 o 
  -6  12   7       77.68       87.61     34.79 o 
  -5  12   7       31.94        9.87     36.18 o 
  -4  12   7       21.10       20.81     36.32 o 
  -3  12   7       23.22        0.00     35.32 o 
  -2  12   7       64.08       25.05     42.94 o 
  -8  13   7       68.42       90.66     32.80 o 
  -7  13   7       33.48        0.00     29.09 o 
  -6  13   7       47.40       14.78     29.95 o 
  -5  13   7       20.27       24.12     42.48 o 
  -1 -14   8        3.25        0.00     22.73 o 
   0 -14   8       10.52        0.00     22.86 o 
   1 -14   8        0.98        0.00     20.88 o 
   2 -14   8        4.64       21.74     24.19 o 
   3 -14   8        0.23        0.00     19.62 o 
   4 -14   8        7.36       15.77     30.95 o 
  -2 -13   8        3.18        0.46     22.00 o 
  -1 -13   8       36.89       63.89     25.25 o 
   0 -13   8      365.95      378.34     41.35 o 
   1 -13   8      193.45      208.16     34.26 o 
   2 -13   8       79.19       90.53     28.56 o 
   3 -13   8       13.35       36.38     24.72 o 
   4 -13   8       28.49       16.70     26.38 o 
   5 -13   8       39.44       10.60     29.03 o 
  -3 -12   8        9.43       38.64     25.05 o 
  -2 -12   8       37.21       29.89     22.86 o 
  -1 -12   8       37.84       49.57     23.92 o 
   0 -12   8        0.82       12.53     20.15 o 
   1 -12   8      357.81      449.45     42.88 o 
   2 -12   8      271.95      316.98     38.84 o 
   3 -12   8       96.67      118.56     29.76 o 
   4 -12   8       82.97      112.79     32.14 o 
   5 -12   8       13.80       17.30     25.78 o 
   6 -12   8       20.32       37.51     29.29 o 
  -6 -11   8        2.54       12.72     30.95 o 
  -5 -11   8        2.97       22.00     29.09 o 
  -4 -11   8       47.68       65.81     29.29 o 
  -3 -11   8      357.12      257.27     33.20 o 
  -2 -11   8       33.72       25.98     21.21 o 
  -1 -11   8      504.26      443.16     40.03 o 
   0 -11   8        1.19        0.00     19.42 o 
   1 -11   8       21.07       12.13     20.48 o 
   2 -11   8        2.02        0.00     17.43 o 
   3 -11   8       29.53       43.87     22.66 o 
   4 -11   8       86.96       84.96     27.17 o 
   5 -11   8      378.02      359.39     40.43 o 
   6 -11   8       91.23      117.17     30.95 o 
   7 -11   8       22.06        3.45     26.77 o 
  -7 -10   8      134.47      116.37     39.76 o 
  -6 -10   8       55.65       96.69     33.73 o 
  -5 -10   8        9.05        0.00     22.13 o 
  -4 -10   8       24.42       27.04     23.66 o 
  -3 -10   8       49.12       44.36     15.32 o 
  -2 -10   8       82.89       91.26     23.92 o 
  -1 -10   8      219.82      170.65     27.17 o 
   0 -10   8       35.63       80.12     22.20 o 
   1 -10   8      565.99      619.64     46.92 o 
   2 -10   8      295.64      314.46     34.79 o 
   3 -10   8        7.05       22.47     19.75 o 
   4 -10   8       52.06       19.09     20.28 o 
   5 -10   8      257.38      248.19     34.20 o 
   6 -10   8      160.93      193.05     32.94 o 
   7 -10   8      227.45      300.01     40.16 o 
  -8  -9   8        1.14       11.53     34.79 o 
  -7  -9   8       16.54       51.43     31.41 o 
  -6  -9   8      168.30      244.61     38.84 o 
  -5  -9   8      216.32      256.07     37.18 o 
  -4  -9   8     1519.49     1692.17     58.03 o 
  -3  -9   8      346.49      317.74     22.81 o 
  -2  -9   8       34.72       38.99     14.45 o 
  -1  -9   8      136.34      135.86     23.99 o 
   0  -9   8     1338.87     1224.83     65.08 o 
   1  -9   8     1692.19     1714.24     81.71 o 
   2  -9   8      117.56       92.91     23.33 o 
   3  -9   8      104.11       92.12     23.53 o 
   4  -9   8      338.91      355.35     36.78 o 
   5  -9   8      188.21      142.48     28.50 o 
   6  -9   8       14.48       20.41     21.80 o 
   7  -9   8        0.05       11.93     23.99 o 
  -9  -8   8      270.84      297.09     53.22 o 
  -8  -8   8       10.14       35.72     30.75 o 
  -7  -8   8        4.09        0.00     24.65 o 
  -6  -8   8        4.91        4.51     23.99 o 
  -5  -8   8      128.09      153.82     30.42 o 
  -4  -8   8       89.18      107.50     25.05 o 
  -3  -8   8       11.66       11.50     16.80 o 
  -2  -8   8       29.17       27.33     13.32 o 
  -1  -8   8      875.91     1026.83     37.89 o 
   0  -8   8       32.00       11.46     15.11 o 
   1  -8   8       17.89       22.80     16.24 o 
   2  -8   8     1103.42     1242.39     64.88 o 
   3  -8   8      146.86      101.06     23.00 o 
   4  -8   8      342.40      403.79     37.18 o 
   5  -8   8      452.65      402.33     37.58 o 
   6  -8   8        6.44       22.20     21.41 o 
   7  -8   8       15.98        0.00     20.54 o 
  -9  -7   8       51.73       40.56     35.12 o 
  -8  -7   8      155.86      160.24     37.38 o 
  -7  -7   8      130.10      194.64     36.12 o 
  -6  -7   8       46.32      100.27     27.97 o 
  -5  -7   8       70.34      102.85     25.91 o 
  -4  -7   8      470.30      423.43     50.60 o 
  -3  -7   8      634.33      617.00     31.64 o 
  -2  -7   8       12.04       16.54      9.60 o 
  -1  -7   8       14.12        7.55     16.63 o 
   0  -7   8      627.53      628.02     40.09 o 
   1  -7   8      652.65      619.90     41.82 o 
   2  -7   8      233.64      306.90     31.08 o 
   3  -7   8       53.34       57.39     19.95 o 
   4  -7   8        0.62        7.89     16.30 o 
   5  -7   8      672.86      836.15     54.01 o 
   6  -7   8      237.30      237.05     31.55 o 
   7  -7   8       82.80       98.48     26.77 o 
 -10  -6   8       34.34       69.98     37.77 o 
  -9  -6   8       12.50        0.00     27.83 o 
  -8  -6   8        9.62        9.28     23.86 o 
  -7  -6   8       32.86        1.26     21.80 o 
  -6  -6   8       17.04       32.74     21.87 o 
  -5  -6   8     1485.24     1480.75     74.99 o 
  -4  -6   8       81.66       49.11     15.57 o 
  -3  -6   8      602.05      450.37     45.03 o 
  -2  -6   8        7.00       19.68      9.03 o 
  -1  -6   8      591.34      630.34     27.25 o 
   0  -6   8      977.96     1108.88     38.62 o 
   1  -6   8      597.48      595.32     28.89 o 
   2  -6   8      304.66      301.00     29.69 o 
   3  -6   8      376.46      449.98     36.38 o 
   4  -6   8     1004.48     1131.58     61.83 o 
   5  -6   8        8.09        0.00     18.22 o 
   6  -6   8       52.26       58.65     21.94 o 
 -11  -5   8       28.69        1.13     27.44 o 
 -10  -5   8       82.79       83.04     32.08 o 
  -9  -5   8       14.61       21.94     26.91 o 
  -8  -5   8      170.14      177.21     35.39 o 
  -7  -5   8      171.35      133.74     29.16 o 
  -6  -5   8      158.73      165.35     28.70 o 
  -5  -5   8      696.23      655.08     36.05 o 
  -4  -5   8     2973.11     3112.07     87.33 o 
  -3  -5   8      404.56      345.62     19.83 o 
  -2  -5   8       63.81       36.14      9.79 o 
  -1  -5   8      103.73      130.34     13.39 o 
   0  -5   8        9.98        0.00      7.32 o 
   1  -5   8     1036.74      992.68     53.08 o 
   2  -5   8      661.46      613.81     40.62 o 
   3  -5   8      191.24      127.84     22.60 o 
   4  -5   8      526.44      433.41     35.72 o 
   5  -5   8      480.58      487.82     38.90 o 
   6  -5   8       14.43        0.00     19.09 o 
 -11  -4   8       44.07       15.77     25.45 o 
 -10  -4   8      735.71      890.49     68.46 o 
  -9  -4   8      391.49      459.26     49.24 o 
  -8  -4   8       38.87       38.50     22.80 o 
  -7  -4   8       13.81        0.00     15.97 o 
  -6  -4   8      135.36      126.25     24.65 o 
  -5  -4   8      146.55      110.79     13.36 o 
  -4  -4   8      459.77      418.63     22.37 o 
  -3  -4   8      205.37      232.33     16.61 o 
  -2  -4   8     2678.61     2713.04     87.35 o 
  -1  -4   8     3736.77     3636.42     98.28 o 
   0  -4   8      705.86      592.50     25.60 o 
   1  -4   8      508.01      481.79     35.32 o 
   2  -4   8       49.61       61.43     17.76 o 
   3  -4   8       23.53       50.23     17.43 o 
   4  -4   8     1303.09     1286.21    119.16 o 
   5  -4   8      419.38      412.48     25.59 o 
   6  -4   8      106.40       99.53     18.08 o 
   7  -4   8       42.44       17.96     25.65 o 
 -11  -3   8      143.28      156.80     37.91 o 
 -10  -3   8      185.24      181.85     37.71 o 
  -9  -3   8      273.24      278.54     37.77 o 
  -8  -3   8      181.66      146.19     28.76 o 
  -7  -3   8      917.67      878.29     54.14 o 
  -6  -3   8      933.88     1038.47     37.34 o 
  -5  -3   8      169.85      119.27     20.94 o 
  -4  -3   8       68.30       67.22     11.11 o 
  -3  -3   8      248.38      293.66     17.45 o 
  -2  -3   8     1070.31      875.00     32.45 o 
  -1  -3   8      648.81      647.88     27.09 o 
   0  -3   8     1091.41     1028.97     50.03 o 
   1  -3   8     1658.35     1648.17     74.36 o 
   2  -3   8     1146.52     1116.87     57.66 o 
   3  -3   8        5.92        0.00      8.43 o 
   4  -3   8       12.66        5.71     11.05 o 
   5  -3   8      270.18      267.72     21.16 o 
   6  -3   8       35.96       32.34     22.07 o 
   7  -3   8      106.81      132.48     31.48 o 
   8  -3   8       12.29        7.62     29.42 o 
 -12  -2   8      120.74      130.49     35.79 o 
 -11  -2   8       39.80       27.44     24.92 o 
 -10  -2   8       87.03       99.01     30.62 o 
  -9  -2   8       24.19       22.40     22.73 o 
  -8  -2   8       26.43       34.73     19.88 o 
  -7  -2   8      258.01      288.55     31.21 o 
  -6  -2   8      528.24      546.83     25.66 o 
  -5  -2   8     3979.94     3711.41    173.20 o 
  -4  -2   8     2822.62     2944.27    140.06 o 
  -3  -2   8      194.49      179.15     14.44 o 
  -2  -2   8     1115.19     1033.07     36.20 o 
  -1  -2   8       55.63       68.11     11.01 o 
   0  -2   8      185.84      142.35     19.42 o 
   1  -2   8      235.39      234.40     24.39 o 
   2  -2   8      958.94     1033.02     35.96 o 
   3  -2   8      147.75      210.07     16.99 o 
   4  -2   8      419.08      430.17     24.37 o 
   5  -2   8       38.46       25.49     13.23 o 
   6  -2   8        3.40        2.32     21.47 o 
   7  -2   8        2.28        0.00     22.40 o 
 -12  -1   8       12.59       18.56     26.97 o 
 -11  -1   8      195.81      262.10     38.64 o 
 -10  -1   8      401.89      383.38     43.41 o 
  -9  -1   8       15.92        0.00     17.56 o 
  -8  -1   8      157.05      200.27     29.36 o 
  -7  -1   8       51.71       71.51     19.68 o 
  -6  -1   8       12.65       20.65     16.60 o 
  -5  -1   8      346.44      336.60     20.09 o 
  -4  -1   8       69.44       79.75     11.35 o 
  -3  -1   8      140.23      104.65     12.48 o 
  -2  -1   8     3001.30     2666.36     75.76 o 
  -1  -1   8      214.52      239.29     16.78 o 
   0  -1   8      117.69      119.90     16.00 o 
   1  -1   8       82.49       81.27     11.05 o 
   2  -1   8      224.90      210.44     15.70 o 
   3  -1   8      118.27      108.69     13.88 o 
   4  -1   8      795.69      773.50     34.46 o 
   5  -1   8      181.93      205.77     20.62 o 
   6  -1   8      611.83      544.29     45.59 o 
   7  -1   8      165.32      159.45     33.53 o 
 -12   0   8        1.97        0.00     24.98 o 
 -11   0   8      152.97      129.89     32.94 o 
 -10   0   8      572.23      467.28     44.00 o 
  -9   0   8       52.26       67.80     22.80 o 
  -8   0   8      365.69      385.24     36.18 o 
  -7   0   8       63.42       94.39     12.73 o 
  -6   0   8     1431.36     1364.58     45.66 o 
  -5   0   8     2673.90     2372.30    184.30 o 
  -4   0   8      135.60      120.21     13.13 o 
  -3   0   8      237.67      131.78     13.56 o 
  -2   0   8      706.82      551.67     25.30 o 
  -1   0   8     5100.73     4854.93    119.96 o 
   0   0   8     4016.12     4791.48    120.29 o 
   1   0   8     2737.69     3024.07     81.43 o 
   2   0   8      181.97      284.42     21.14 o 
   3   0   8       15.43       13.84     10.78 o 
   4   0   8      393.03      407.32     29.33 o 
   5   0   8       73.29       61.30     22.33 o 
   6   0   8      109.82      125.52     28.30 o 
   7   0   8       58.31       84.63     32.01 o 
 -13   1   8       11.59       15.31     28.63 o 
 -12   1   8       60.25       92.85     31.68 o 
 -11   1   8      857.90      868.62     61.76 o 
 -10   1   8      616.39      667.29     50.83 o 
  -9   1   8        1.10        0.00     17.10 o 
  -8   1   8      124.92      116.64     22.00 o 
  -7   1   8     2370.38     2427.16     71.42 o 
  -6   1   8     2602.37     2387.41     69.90 o 
  -5   1   8     3617.38     3378.37    219.03 o 
  -4   1   8     1165.74     1065.25     37.95 o 
  -3   1   8      532.94      400.15     36.45 o 
  -2   1   8       36.91       55.39     21.21 o 
  -1   1   8      142.73      175.69     12.73 o 
   0   1   8        0.95        0.00     10.07 o 
   1   1   8      399.06      414.49     21.86 o 
   2   1   8      112.41      144.39     15.74 o 
   3   1   8       10.51       13.27     11.41 o 
   4   1   8      104.29      107.77     25.88 o 
   5   1   8        1.70        1.06     20.01 o 
   6   1   8        1.05       24.45     23.86 o 
 -13   2   8      218.08      167.07     35.59 o 
 -12   2   8       49.22       95.63     30.15 o 
 -11   2   8        5.80        0.00     20.28 o 
 -10   2   8       13.50        1.11     12.76 o 
  -9   2   8       89.90       94.21     14.27 o 
  -8   2   8        1.33        0.00      8.63 o 
  -7   2   8       11.66        0.00      7.06 o 
  -6   2   8      527.53      534.45     19.38 o 
  -5   2   8     1952.92     1963.96     46.08 o 
  -4   2   8     2624.32     1737.89    140.73 o 
  -3   2   8      354.85      303.77     19.53 o 
  -2   2   8      197.12      171.78     22.73 o 
  -1   2   8       32.93       95.50     19.52 o 
   0   2   8      386.77      407.99     44.04 o 
   1   2   8      814.42      905.24     34.85 o 
   2   2   8      786.72      771.74     48.78 o 
   3   2   8      247.35      303.88     22.65 o 
   4   2   8      574.57      608.71     32.55 o 
   5   2   8      245.96      207.23     34.06 o 
   6   2   8        2.48       11.20     25.65 o 
 -13   3   8        5.86        0.00     25.91 o 
 -12   3   8       19.86       15.57     23.66 o 
 -11   3   8      102.25      100.15     17.99 o 
 -10   3   8      614.48      698.44     39.76 o 
  -9   3   8      722.77      579.30     43.71 o 
  -8   3   8       59.37       62.85      9.77 o 
  -7   3   8      195.54      117.46     10.77 o 
  -6   3   8     2080.45     2122.85     50.24 o 
  -5   3   8      135.59      127.73     14.85 o 
  -4   3   8     1026.27     1033.97     38.47 o 
  -3   3   8       29.79       44.40     16.70 o 
  -2   3   8     2115.24     1898.21     84.69 o 
  -1   3   8      780.00      712.39     29.22 o 
   0   3   8       10.61        0.00      9.89 o 
   1   3   8       18.53       14.38     11.51 o 
   2   3   8      286.14      299.55     24.82 o 
   3   3   8      265.48      338.98     24.74 o 
   4   3   8        3.39       12.72     22.20 o 
   5   3   8       34.09        9.28     25.65 o 
 -12   4   8        4.41       26.94     17.53 o 
 -11   4   8      381.63      349.48     25.89 o 
 -10   4   8        7.45        4.42     18.99 o 
  -9   4   8        0.47        6.88     11.14 o 
  -8   4   8      698.77      737.84     25.40 o 
  -7   4   8      550.23      563.34     21.39 o 
  -6   4   8      159.73      138.75     11.76 o 
  -5   4   8     2570.20     2336.02     70.65 o 
  -4   4   8      562.89      568.81     41.22 o 
  -3   4   8      281.74      343.68     31.94 o 
  -2   4   8      282.57      234.73     28.83 o 
  -1   4   8      325.20      340.50     34.33 o 
   0   4   8     1116.69     1287.41     45.52 o 
   1   4   8       59.24       50.44     15.09 o 
   2   4   8       27.33       37.51     22.10 o 
   3   4   8       39.64       33.30     16.38 o 
   4   4   8       45.39       14.25     27.57 o 
   5   4   8       12.37       29.82     29.29 o 
 -13   5   8       35.47        3.91     25.18 o 
 -12   5   8      155.78      106.63     27.97 o 
 -11   5   8      835.06      925.32     40.01 o 
 -10   5   8      686.21      633.32     32.00 o 
  -9   5   8       86.27       52.27     26.74 o 
  -8   5   8      524.91      588.20     23.00 o 
  -7   5   8       11.79       13.65      9.97 o 
  -6   5   8     1054.73      913.27     37.39 o 
  -5   5   8     4989.31     5077.31    189.07 o 
  -4   5   8      457.31      397.36     35.92 o 
  -3   5   8      738.94      728.59     49.11 o 
  -2   5   8      835.11      750.06     50.90 o 
  -1   5   8       12.29        2.32     19.95 o 
   0   5   8       30.05       28.19     13.51 o 
   1   5   8       25.43       13.53     39.00 o 
   2   5   8        7.14       28.42     16.65 o 
   3   5   8      725.12      749.17     39.51 o 
   4   5   8      338.93      239.24     38.17 o 
 -13   6   8       72.06       45.99     29.29 o 
 -12   6   8        4.79       28.30     23.46 o 
 -11   6   8       94.82       91.72     25.91 o 
 -10   6   8       78.78       43.05     15.02 o 
  -9   6   8       62.59       48.50     14.36 o 
  -8   6   8      778.63      832.26     29.20 o 
  -7   6   8     1878.64     1683.17     44.66 o 
  -6   6   8      226.67      192.65     27.90 o 
  -5   6   8      343.59      501.21     40.56 o 
  -4   6   8      380.93      321.22     34.06 o 
  -3   6   8      279.17      393.19     37.97 o 
  -2   6   8      752.63      802.08     54.87 o 
  -1   6   8      339.81      364.36     39.17 o 
   0   6   8       22.29       19.59     14.49 o 
   1   6   8       97.52       72.56     18.13 o 
   2   6   8        2.64        0.75     17.65 o 
   3   6   8       10.19        7.55     26.31 o 
   4   6   8       65.07       79.53     32.08 o 
 -13   7   8       76.83       89.60     31.48 o 
 -12   7   8        6.79        0.00     22.86 o 
 -11   7   8        5.60        1.99     21.67 o 
 -10   7   8      602.83      649.66     46.19 o 
  -9   7   8      379.71      319.67     19.51 o 
  -8   7   8      776.86      900.56     31.53 o 
  -7   7   8       43.26       74.75     24.26 o 
  -6   7   8     1180.77     1217.54     66.27 o 
  -5   7   8      279.14      347.00     36.32 o 
  -4   7   8       60.95       66.27     24.32 o 
  -3   7   8       63.11       55.93     26.64 o 
  -2   7   8       32.01       29.89     24.19 o 
  -1   7   8      148.02      112.73     30.68 o 
   0   7   8        5.50        0.00     14.60 o 
   1   7   8        4.38        0.00     16.54 o 
   2   7   8      239.95      255.47     27.87 o 
   3   7   8      228.28      257.60     41.09 o 
 -12   8   8      210.91      236.79     35.99 o 
 -11   8   8      298.52      251.96     34.66 o 
 -10   8   8        8.62       24.12     22.53 o 
  -9   8   8        9.38        0.00     15.16 o 
  -8   8   8       14.42       26.54     14.97 o 
  -7   8   8       61.09       84.10     25.98 o 
  -6   8   8       25.76       42.94     23.39 o 
  -5   8   8      196.32      145.40     30.82 o 
  -4   8   8      255.30      380.99     40.23 o 
  -3   8   8      533.16      547.40     47.91 o 
  -2   8   8        8.96        0.00     26.24 o 
  -1   8   8       21.29        0.00     25.91 o 
   0   8   8       42.45        0.00     17.09 o 
   1   8   8       77.10       93.68     39.99 o 
   2   8   8       94.14       61.23     28.76 o 
 -12   9   8        5.45       48.78     30.95 o 
 -11   9   8      141.80      191.26     33.73 o 
 -10   9   8      165.40      187.78     23.70 o 
  -9   9   8      700.71      853.94     40.65 o 
  -8   9   8      173.60      135.19     30.48 o 
  -7   9   8       35.77       13.12     23.92 o 
  -6   9   8      145.28      164.88     33.93 o 
  -5   9   8      339.51      263.63     37.84 o 
  -4   9   8       93.84      144.41     34.13 o 
  -3   9   8       12.33        0.00     25.58 o 
  -2   9   8      487.76      357.80     45.93 o 
  -1   9   8      323.75      222.08     41.55 o 
   0   9   8      115.59      105.32     31.18 o 
   1   9   8        2.43        3.58     19.83 o 
 -11  10   8        0.07        0.00     25.98 o 
 -10  10   8       76.80      104.86     22.30 o 
  -9  10   8       15.11       20.68     28.56 o 
  -8  10   8      443.00      504.86     48.25 o 
  -7  10   8      658.38      721.89     56.79 o 
  -6  10   8      542.30      634.42     54.28 o 
  -5  10   8       62.69       34.66     28.63 o 
  -4  10   8       15.20        0.00     28.63 o 
  -3  10   8      124.25       75.68     33.27 o 
  -2  10   8       94.59      110.87     39.90 o 
  -1  10   8        1.67        0.00     36.78 o 
   0  10   8        2.00        0.00     20.55 o 
 -10  11   8       51.62        0.00     30.15 o 
  -9  11   8      116.18      154.08     36.91 o 
  -8  11   8      477.10      503.20     50.76 o 
  -7  11   8        2.22        0.00     27.10 o 
  -6  11   8      248.13      263.69     41.75 o 
  -5  11   8      120.49       62.96     32.21 o 
  -4  11   8        5.41        0.00     33.40 o 
  -3  11   8       22.96        0.00     34.00 o 
  -2  11   8       52.63       49.11     39.70 o 
  -9  12   8       13.54       18.16     30.09 o 
  -8  12   8       14.62        0.00     29.95 o 
  -7  12   8       74.39       49.04     33.40 o 
  -6  12   8        2.98        0.00     29.89 o 
  -5  12   8       83.60       40.23     39.43 o 
  -4  12   8        9.66        9.61     41.88 o 
   0 -14   9       24.30       27.97     24.92 o 
   1 -14   9        3.46        6.10     22.86 o 
   2 -14   9        0.15       31.35     22.93 o 
  -2 -13   9       22.12       19.09     26.04 o 
  -1 -13   9       86.64      118.16     30.29 o 
   0 -13   9      407.04      403.19     43.74 o 
   1 -13   9      306.83      312.20     39.96 o 
   2 -13   9        1.46        0.00     20.81 o 
   3 -13   9       15.14        0.00     23.86 o 
   4 -13   9        0.05        0.00     29.36 o 
  -3 -12   9       53.91       17.56     25.32 o 
  -2 -12   9        4.58       16.30     22.13 o 
  -1 -12   9      127.24      121.67     30.29 o 
   0 -12   9       26.53       38.44     23.99 o 
   1 -12   9      212.93      191.66     33.93 o 
   2 -12   9       48.93       48.25     27.04 o 
   3 -12   9       71.37       97.29     30.82 o 
   4 -12   9        3.69       22.00     27.70 o 
   5 -12   9       17.88       26.04     29.49 o 
  -6 -11   9       18.29       47.05     33.86 o 
  -5 -11   9        9.12        0.00     25.78 o 
  -3 -11   9      154.87      165.35     30.62 o 
  -2 -11   9        0.51        3.78     21.67 o 
  -1 -11   9      504.64      543.49     45.59 o 
   0 -11   9       26.88       12.79     22.00 o 
   1 -11   9       85.85      107.82     27.50 o 
   2 -11   9       15.80       76.15     25.18 o 
   3 -11   9       12.94       37.77     23.59 o 
   4 -11   9       74.88       60.57     27.57 o 
   5 -11   9      124.17      128.24     32.27 o 
   6 -11   9       65.60       35.19     30.68 o 
  -7 -10   9       35.59       35.06     34.73 o 
  -6 -10   9      134.77      179.73     37.91 o 
  -5 -10   9       35.04       40.76     26.57 o 
  -4 -10   9       28.66       34.40     16.40 o 
  -3 -10   9       17.50       25.05     20.61 o 
  -2 -10   9       26.25       45.93     21.60 o 
  -1 -10   9       87.77       81.85     24.06 o 
   0 -10   9       96.03       83.90     25.32 o 
   1 -10   9       66.94       45.53     22.60 o 
   2 -10   9      429.47      481.20     43.47 o 
   3 -10   9      217.45      204.05     33.00 o 
   4 -10   9       13.95       24.79     23.79 o 
   5 -10   9      126.83      140.63     31.35 o 
   6 -10   9      213.04      247.52     37.84 o 
  -8  -9   9        1.67       28.36     35.99 o 
  -7  -9   9        5.04        0.00     27.77 o 
  -6  -9   9       68.10       56.60     29.56 o 
  -5  -9   9      216.83      269.59     37.51 o 
  -4  -9   9      443.45      479.81     28.95 o 
  -3  -9   9      710.58      725.98     34.31 o 
  -2  -9   9       19.11       14.91     18.42 o 
  -1  -9   9        1.92        0.60     15.18 o 
   0  -9   9     1819.07     1806.42     85.76 o 
   1  -9   9      573.66      451.18     39.23 o 
   2  -9   9      213.40      187.55     29.82 o 
   3  -9   9        0.90       23.86     18.95 o 
   4  -9   9      141.18      176.02     29.76 o 
   5  -9   9       15.46       51.96     23.13 o 
   6  -9   9        8.27        0.00     22.20 o 
   7  -9   9       17.34       45.13     27.83 o 
  -9  -8   9      302.99      305.38     55.14 o 
  -8  -8   9      114.57      129.63     38.44 o 
  -7  -8   9      147.77      103.98     33.80 o 
  -6  -8   9       45.48       61.37     26.18 o 
  -5  -8   9      439.57      419.23     41.75 o 
  -4  -8   9       14.35       14.32     13.26 o 
  -3  -8   9      169.22      191.91     28.00 o 
  -2  -8   9      209.77      198.20     18.67 o 
  -1  -8   9      273.56      288.88     31.01 o 
   0  -8   9      210.84      283.51     31.61 o 
   1  -8   9       44.15       30.55     18.56 o 
   2  -8   9        1.43       11.33     16.63 o 
   3  -8   9      625.83      646.54     47.25 o 
   4  -8   9       61.02       62.96     23.79 o 
   5  -8   9        0.34        0.00     18.36 o 
   6  -8   9        0.67        0.00     21.87 o 
   7  -8   9       19.13       11.20     25.18 o 
  -9  -7   9       88.90       91.92     40.62 o 
  -8  -7   9       72.13      113.39     34.53 o 
  -7  -7   9       34.12       90.00     31.08 o 
  -6  -7   9       36.53       49.24     24.79 o 
  -5  -7   9      198.12      173.31     18.97 o 
  -4  -7   9      337.16      338.86     23.76 o 
  -3  -7   9      989.52      989.25     38.66 o 
  -2  -7   9      325.62      429.02     54.11 o 
  -1  -7   9      405.93      470.72     24.88 o 
   0  -7   9      433.20      489.79     25.69 o 
   1  -7   9      209.66      191.52     27.04 o 
   2  -7   9        7.05        5.30     15.84 o 
   3  -7   9      206.89      226.85     30.82 o 
   4  -7   9       13.43        6.30     17.69 o 
   5  -7   9      211.58      239.31     32.87 o 
   6  -7   9      262.61      323.27     37.64 o 
 -10  -6   9        2.75        6.89     34.13 o 
  -9  -6   9       13.36        0.00     25.51 o 
  -8  -6   9      201.71      147.19     34.93 o 
  -7  -6   9       16.75       28.63     23.53 o 
  -6  -6   9      703.34      770.14     54.14 o 
  -5  -6   9      751.26      813.05     34.93 o 
  -4  -6   9       11.88        7.70     11.55 o 
  -3  -6   9       24.53        7.90     11.40 o 
  -2  -6   9      106.53      116.92     14.53 o 
  -1  -6   9       17.12        0.00     12.76 o 
   0  -6   9      211.04      221.78     17.42 o 
   1  -6   9        1.12       19.95     15.91 o 
   2  -6   9     1060.35      983.07     56.40 o 
   3  -6   9      197.71      233.34     29.69 o 
   4  -6   9        0.87       23.39     18.75 o 
   5  -6   9       56.73       29.03     21.60 o 
   6  -6   9        4.84       21.80     21.01 o 
 -10  -5   9        7.55       17.63     29.09 o 
  -9  -5   9       14.88        2.45     25.85 o 
  -8  -5   9       11.03       29.36     22.13 o 
  -7  -5   9       26.22       51.96     23.79 o 
  -6  -5   9       25.01        5.77     17.83 o 
  -5  -5   9      246.70      201.50     29.46 o 
  -4  -5   9     4130.78     4081.49    221.94 o 
  -3  -5   9     1619.07     1720.42     55.02 o 
  -2  -5   9       39.73       87.11     12.97 o 
  -1  -5   9       95.95      110.06     13.84 o 
   0  -5   9      154.48      173.74     39.20 o 
   1  -5   9      145.08      151.23     23.79 o 
   2  -5   9      449.57      469.86     37.58 o 
   3  -5   9       12.44        6.63     16.44 o 
   4  -5   9      351.79      425.13     38.17 o 
   5  -5   9      724.19      635.41     47.19 o 
   6  -5   9       51.55       24.06     23.00 o 
 -11  -4   9       55.65       48.05     30.68 o 
 -10  -4   9      379.23      395.71     48.84 o 
  -9  -4   9      905.23      957.29     66.93 o 
  -8  -4   9        6.71        6.43     20.01 o 
  -7  -4   9       63.80       20.61     18.95 o 
  -6  -4   9       13.04        2.23     11.13 o 
  -5  -4   9       22.42       34.36     16.40 o 
  -4  -4   9      162.44      139.94     15.91 o 
  -3  -4   9       26.21       19.87      9.51 o 
  -2  -4   9      892.31      788.69     32.18 o 
  -1  -4   9     4727.67     4788.08    127.29 o 
   0  -4   9     3545.52     3545.94    127.08 o 
   1  -4   9        3.88       24.19     15.44 o 
   2  -4   9        1.25        0.00     14.25 o 
   3  -4   9        1.48       10.67     16.30 o 
   4  -4   9       67.09       45.93     20.21 o 
   5  -4   9      232.66      212.86     30.82 o 
 -11  -3   9       21.61       68.06     32.14 o 
 -10  -3   9      145.58       90.53     32.08 o 
  -9  -3   9      127.07      124.46     31.81 o 
  -8  -3   9      139.62      111.14     26.97 o 
  -7  -3   9      542.13      512.21     41.29 o 
  -6  -3   9     2922.06     3168.62     89.88 o 
  -5  -3   9      286.98      273.15     19.63 o 
  -4  -3   9        0.92        7.66      9.86 o 
  -3  -3   9      988.58     1182.76     42.10 o 
  -2  -3   9      301.35      237.73     17.87 o 
  -1  -3   9        4.24        5.99      9.39 o 
   0  -3   9       51.95       59.45     18.49 o 
   1  -3   9      412.66      444.61     35.46 o 
   2  -3   9        5.06        0.00     13.65 o 
   3  -3   9       70.32       97.49     22.60 o 
   4  -3   9      110.38      107.82     24.98 o 
   5  -3   9      127.38      106.56     25.71 o 
 -12  -2   9      116.23      109.02     34.86 o 
 -11  -2   9       11.54        0.00     25.05 o 
 -10  -2   9      127.89      118.10     31.15 o 
  -9  -2   9      149.21       84.96     24.65 o 
  -8  -2   9      553.32      482.19     42.21 o 
  -7  -2   9        0.07        0.00     14.98 o 
  -6  -2   9      626.49      640.71     44.10 o 
  -5  -2   9     4168.41     4121.44    112.03 o 
  -4  -2   9     2376.95     2288.77     68.31 o 
  -3  -2   9       26.12       35.71     10.55 o 
  -2  -2   9      991.43      966.45     36.60 o 
  -1  -2   9      937.20      917.99     48.51 o 
   0  -2   9      800.28     1048.74     55.87 o 
   1  -2   9       52.81       59.84     17.63 o 
   2  -2   9      186.52      197.75     25.65 o 
   3  -2   9        4.52       11.86     17.30 o 
   4  -2   9      872.19     1051.53     60.90 o 
   5  -2   9      222.20      292.72     34.73 o 
 -12  -1   9        2.51       10.27     24.59 o 
 -11  -1   9      105.73      143.15     34.93 o 
 -10  -1   9      144.85      142.88     31.74 o 
  -9  -1   9       29.48       45.06     22.86 o 
  -8  -1   9        0.75        0.00     14.98 o 
  -7  -1   9      965.10      953.26     37.02 o 
  -6  -1   9       18.84        9.84      9.81 o 
  -5  -1   9        0.28       13.75     10.06 o 
  -4  -1   9      789.81      813.25     43.08 o 
  -3  -1   9      439.70      386.45     22.61 o 
  -2  -1   9      969.49      901.60     39.99 o 
  -1  -1   9      779.39      707.91     45.59 o 
   0  -1   9      116.44      126.91     22.47 o 
   1  -1   9        3.35        0.00     13.32 o 
   2  -1   9        0.48        0.00     14.45 o 
   3  -1   9        0.88        0.00     14.78 o 
   4  -1   9      203.15      216.38     30.09 o 
 -12   0   9       31.61       57.99     30.42 o 
 -11   0   9        0.99       18.22     24.59 o 
 -10   0   9      690.32      671.59     53.48 o 
  -9   0   9      591.32      600.22     47.25 o 
  -8   0   9      127.97      138.97     25.78 o 
  -7   0   9      779.64      757.12     33.33 o 
  -6   0   9      285.44      208.78     18.00 o 
  -5   0   9      561.09      636.46     40.82 o 
  -4   0   9       90.68       99.85     14.94 o 
  -3   0   9        0.42        6.06      8.42 o 
  -2   0   9      157.58      187.97     16.85 o 
  -1   0   9     5488.78     6104.45    222.08 o 
   0   0   9     2070.35     2059.45     91.12 o 
   1   0   9       28.01       54.01     19.22 o 
   2   0   9       79.78       46.32     18.89 o 
   3   0   9       92.83      100.67     22.60 o 
   4   0   9        9.07        3.98     17.69 o 
 -13   1   9        4.95        0.00     25.38 o 
 -12   1   9       27.28       73.10     31.88 o 
 -11   1   9      314.62      423.01     45.40 o 
 -10   1   9      271.57      344.74     39.43 o 
  -9   1   9      207.70      234.93     30.82 o 
  -8   1   9       63.78       74.03     20.41 o 
  -7   1   9     2523.34     2538.65     75.50 o 
  -6   1   9     6000.50     6023.45    157.77 o 
  -5   1   9      604.19      505.98     34.10 o 
  -4   1   9      494.84      412.00     23.66 o 
  -3   1   9      175.06      121.13     22.53 o 
  -2   1   9      388.95      353.43     31.21 o 
  -1   1   9       66.65       51.63     18.62 o 
   0   1   9        1.56        0.73     15.37 o 
   1   1   9       49.39       47.72     19.82 o 
   2   1   9      742.08      847.08     53.15 o 
   3   1   9      139.38      166.41     28.50 o 
   4   1   9       39.66       32.14     20.48 o 
 -13   2   9       48.34       45.46     29.49 o 
 -12   2   9      307.03      267.74     39.76 o 
 -11   2   9        0.96        0.00     22.33 o 
 -10   2   9       63.39       74.89     25.98 o 
  -9   2   9       39.87       52.29     22.20 o 
  -8   2   9       67.30       77.37     16.20 o 
  -7   2   9       70.39       56.85     13.21 o 
  -6   2   9      425.99      299.44     42.25 o 
  -5   2   9     1001.38     1049.89     40.30 o 
  -4   2   9     2878.20     2935.22    118.56 o 
  -3   2   9      690.65      558.67     40.69 o 
  -2   2   9     1375.03     1250.61     64.02 o 
  -1   2   9       46.76       78.00     20.54 o 
   0   2   9      194.61      146.46     25.51 o 
   1   2   9       61.30       90.66     23.99 o 
   2   2   9      586.53      630.19     31.36 o 
   3   2   9      181.39      187.66     24.49 o 
 -13   3   9        1.23        9.81     26.57 o 
 -12   3   9       14.15        0.00     23.99 o 
 -11   3   9       56.62       37.24     25.05 o 
 -10   3   9      258.52      234.67     33.40 o 
  -9   3   9     1616.78     1664.87     83.24 o 
  -8   3   9        5.81        6.41     11.20 o 
  -7   3   9     1296.51     1350.87     52.82 o 
  -6   3   9       68.59       47.35     26.71 o 
  -5   3   9      294.75      366.57     23.92 o 
  -4   3   9       50.29       36.66     13.11 o 
  -3   3   9        5.16        0.00     15.04 o 
  -2   3   9      864.14      858.41     53.28 o 
  -1   3   9       58.18       59.84     21.47 o 
   0   3   9       80.55       71.64     14.42 o 
   1   3   9      489.31      544.41     40.99 o 
   2   3   9      167.01      155.46     22.63 o 
   3   3   9        0.66        0.00     15.47 o 
   4   3   9       56.10       79.33     29.16 o 
   5   3   9        8.50       23.46     28.10 o 
 -12   4   9        4.08        2.19     25.45 o 
 -11   4   9       75.81       82.84     27.44 o 
 -10   4   9       91.41       48.11     24.12 o 
  -9   4   9        5.83       11.00     18.22 o 
  -8   4   9     1158.67      974.66     39.43 o 
  -7   4   9      959.09      982.17     40.36 o 
  -6   4   9      105.65       89.14     37.34 o 
  -5   4   9     1108.21     1183.47     45.42 o 
  -4   4   9     2013.34     1734.72     81.78 o 
  -3   4   9      569.70      477.29     38.97 o 
  -2   4   9      295.82      309.16     34.33 o 
  -1   4   9     1240.35     1223.05     44.37 o 
   0   4   9        7.96        9.25     12.33 o 
   1   4   9      924.48     1023.92     67.86 o 
   2   4   9       80.81      111.69     19.46 o 
   3   4   9      141.69      175.90     32.57 o 
   4   4   9       36.61       72.83     29.95 o 
 -11   5   9      440.48      463.77     44.47 o 
 -10   5   9     1209.10     1341.00     73.76 o 
  -9   5   9       80.07       43.98     23.96 o 
  -8   5   9       28.09       61.91     15.88 o 
  -7   5   9      204.53      243.15     31.28 o 
  -6   5   9      142.81       97.63     17.05 o 
  -5   5   9      833.99     1001.10     59.84 o 
  -4   5   9      142.74      151.36     26.77 o 
  -3   5   9      698.62      628.39     48.31 o 
  -2   5   9      250.78      342.29     36.91 o 
  -1   5   9      401.11      364.56     32.61 o 
   0   5   9       11.88        9.21     14.09 o 
   1   5   9        5.18        9.72     15.52 o 
   2   5   9      402.51      384.97     29.66 o 
   3   5   9      186.36      264.03     39.23 o 
 -10   6   9      130.37      131.55     28.36 o 
  -9   6   9        5.16        2.82     14.43 o 
  -8   6   9      208.44      198.56     32.51 o 
  -7   6   9     1015.02     1108.58     44.39 o 
  -6   6   9      381.80      283.31     33.60 o 
  -5   6   9      232.52      249.64     33.20 o 
  -4   6   9     1007.85     1163.06     66.74 o 
  -3   6   9      433.20      459.53     43.01 o 
  -2   6   9       37.81       39.50     24.79 o 
  -1   6   9        0.56        0.00     18.95 o 
   0   6   9      279.97      259.22     36.05 o 
   1   6   9        2.80        2.04     16.94 o 
   2   6   9       52.99       39.58     24.55 o 
   3   6   9        0.03        0.00     26.71 o 
  -9   7   9     1087.89     1133.50     47.25 o 
  -8   7   9      124.36      116.53     19.68 o 
  -7   7   9       31.72       15.37     22.93 o 
  -6   7   9      503.04      524.87     45.13 o 
  -5   7   9      160.04      165.61     31.48 o 
  -4   7   9      444.21      368.73     39.83 o 
  -3   7   9      173.53      169.46     33.86 o 
  -2   7   9        1.01        0.00     24.85 o 
  -1   7   9      267.97      266.45     25.42 o 
   0   7   9      178.68      157.59     23.77 o 
   1   7   9        9.45        0.00     17.20 o 
   2   7   9       38.78       77.99     24.43 o 
 -10   8   9        8.13       10.90     16.54 o 
  -9   8   9        4.85        0.00     29.39 o 
  -8   8   9       15.75       59.64     26.77 o 
  -7   8   9      105.88      116.90     30.62 o 
  -6   8   9       11.84        0.00     22.13 o 
  -5   8   9      605.84      484.71     46.46 o 
  -4   8   9       15.08       27.97     27.90 o 
  -3   8   9      174.98      222.27     38.50 o 
  -2   8   9      325.34      334.34     44.60 o 
  -1   8   9       19.04        3.10     17.60 o 
   0   8   9       69.09       57.81     21.48 o 
   1   8   9      139.85       67.27     23.68 o 
 -10   9   9      320.45      316.14     27.53 o 
  -9   9   9       44.00       55.67     27.83 o 
  -8   9   9       28.68       10.40     24.45 o 
  -7   9   9       38.33       63.82     29.56 o 
  -6   9   9        4.27        0.00     23.00 o 
  -5   9   9      164.84      172.50     35.26 o 
  -4   9   9      253.69      334.01     45.00 o 
  -3   9   9        0.18        9.34     30.09 o 
  -2   9   9      661.33      690.68     60.44 o 
  -1   9   9      406.38      370.22     31.98 o 
   0   9   9       49.21        0.00     21.14 o 
 -11  10   9        1.46        4.51     28.30 o 
 -10  10   9      105.24      128.50     37.31 o 
  -9  10   9      101.34      122.34     36.05 o 
  -8  10   9      283.22      399.35     46.79 o 
  -7  10   9      835.03      818.72     62.36 o 
  -6  10   9       58.18       28.23     28.50 o 
  -5  10   9       50.34       61.70     31.41 o 
  -4  10   9       21.22        0.00     32.01 o 
  -3  10   9        7.40        0.00     31.81 o 
  -2  10   9      268.09      240.30     48.58 o 
  -9  11   9        8.57       60.17     32.34 o 
  -8  11   9      109.08       85.69     35.39 o 
  -7  11   9        1.87       42.61     34.06 o 
  -6  11   9       84.86       68.39     35.06 o 
  -5  11   9       25.39        0.00     35.32 o 
  -4  11   9       38.76       75.02     43.14 o 
  -3  11   9       17.99        0.00     40.23 o 
  -2 -13  10       67.41       53.61     27.64 o 
  -1 -13  10      210.99      199.28     36.18 o 
   0 -13  10      155.42      193.78     35.06 o 
   1 -13  10      230.98      278.14     40.29 o 
   2 -13  10        4.76        0.00     21.14 o 
  -3 -12  10       89.44      117.83     31.81 o 
  -2 -12  10        0.35        0.00     21.80 o 
  -1 -12  10       32.90       27.37     26.11 o 
   0 -12  10       24.01       32.27     24.65 o 
   1 -12  10      112.30      126.45     31.35 o 
   2 -12  10      144.84      156.53     34.79 o 
   3 -12  10        4.51        0.00     26.51 o 
   4 -12  10        0.18        0.00     29.29 o 
  -3 -11  10      200.37      191.99     31.88 o 
  -2 -11  10      111.75       74.69     28.76 o 
  -1 -11  10       49.67       55.67     24.52 o 
   0 -11  10      147.42      159.25     31.35 o 
   1 -11  10       69.47       78.47     28.36 o 
   2 -11  10      175.72      127.44     31.21 o 
   3 -11  10        2.78        9.34     24.06 o 
   4 -11  10       27.51        0.00     25.38 o 
   5 -11  10       14.89        0.00     29.62 o 
  -7 -10  10        5.12       11.13     33.33 o 
  -6 -10  10       13.40       34.66     28.89 o 
  -5 -10  10      233.12      244.81     37.58 o 
  -4 -10  10       36.00       29.15     17.22 o 
  -3 -10  10       18.66       22.47     21.80 o 
  -2 -10  10      212.68      228.70     32.47 o 
  -1 -10  10       17.28       35.92     23.19 o 
   0 -10  10        5.54        7.82     19.95 o 
   1 -10  10      208.77      215.58     33.27 o 
   2 -10  10      222.17      209.28     33.86 o 
   3 -10  10       96.87       92.71     29.23 o 
   4 -10  10        5.27        0.00     22.13 o 
   5 -10  10        0.13        6.43     25.85 o 
  -7  -9  10       11.33       50.17     31.68 o 
  -6  -9  10       21.44       46.92     28.89 o 
  -5  -9  10      429.74      393.92     42.68 o 
  -4  -9  10      392.51      434.74     28.29 o 
  -3  -9  10       85.68       91.92     25.02 o 
  -2  -9  10       48.98       43.41     20.94 o 
  -1  -9  10       38.97       43.28     22.47 o 
   0  -9  10      172.09      225.65     31.41 o 
   1  -9  10      895.95      881.14     57.13 o 
   2  -9  10       80.29      134.86     28.96 o 
   3  -9  10      190.60      207.16     32.61 o 
   4  -9  10      175.84      184.37     33.00 o 
   5  -9  10        6.55       21.21     23.73 o 
   6  -9  10        0.01        0.00     27.97 o 
  -8  -8  10       54.44      105.31     35.39 o 
  -7  -8  10        0.15        0.00     24.79 o 
  -6  -8  10       20.04       38.37     22.66 o 
  -5  -8  10      473.42      536.86     47.05 o 
  -4  -8  10       32.85       63.36     18.52 o 
  -3  -8  10      187.15      203.82     20.54 o 
  -2  -8  10      273.74      266.18     21.93 o 
  -1  -8  10      352.49      259.92     31.35 o 
   0  -8  10      285.42      307.10     34.93 o 
   1  -8  10       76.11       95.23     24.59 o 
   2  -8  10       11.45       56.79     23.99 o 
   3  -8  10       31.14       98.28     25.98 o 
   4  -8  10       74.13       83.63     26.57 o 
   5  -8  10       20.97        7.69     24.59 o 
   6  -8  10       35.12       28.50     27.90 o 
  -9  -7  10       44.95       54.81     37.11 o 
  -8  -7  10      123.12       86.29     32.21 o 
  -7  -7  10      128.91      129.56     32.94 o 
  -6  -7  10       28.25        4.44     21.87 o 
  -5  -7  10      429.01      366.32     25.27 o 
  -4  -7  10     1177.96     1106.25     78.00 o 
  -3  -7  10      227.14      210.83     19.76 o 
  -2  -7  10      408.06      401.39     24.62 o 
  -1  -7  10       86.07       71.46     14.79 o 
   0  -7  10     1543.83     1449.82     73.96 o 
   1  -7  10       85.71       94.24     24.12 o 
   2  -7  10       83.18       87.21     24.26 o 
   3  -7  10      215.50      227.38     32.08 o 
   4  -7  10        6.86        2.12     19.09 o 
   5  -7  10      170.34      120.22     29.82 o 
   6  -7  10       89.79      129.30     32.94 o 
 -10  -6  10       59.81       70.91     37.51 o 
  -9  -6  10        1.71        0.00     27.24 o 
  -8  -6  10       79.45      144.07     35.19 o 
  -7  -6  10      135.34      134.00     30.82 o 
  -6  -6  10      979.75     1003.08     62.76 o 
  -5  -6  10      840.30      955.84     95.23 o 
  -4  -6  10       58.15       66.29     21.47 o 
  -3  -6  10       57.77       53.83     19.05 o 
  -2  -6  10       23.34        5.29     11.24 o 
  -1  -6  10       30.74       38.06     16.57 o 
   0  -6  10       19.55       10.72     11.63 o 
   1  -6  10       52.58       45.26     20.41 o 
   2  -6  10      315.84      284.83     33.00 o 
   3  -6  10      747.55      630.31     47.32 o 
   4  -6  10        2.74        5.30     19.82 o 
   5  -6  10       22.42       34.46     25.12 o 
   6  -6  10      142.89      130.75     31.55 o 
 -10  -5  10        9.22       18.95     32.27 o 
  -9  -5  10        0.03        1.99     26.77 o 
  -8  -5  10       28.96       34.86     25.12 o 
  -7  -5  10      133.25      128.30     28.30 o 
  -6  -5  10        1.47       13.25     20.48 o 
  -5  -5  10      553.42      571.19     29.43 o 
  -4  -5  10      352.43      279.50     21.30 o 
  -3  -5  10     1698.76     1725.85     56.83 o 
  -2  -5  10      289.10      279.85     20.76 o 
  -1  -5  10      413.50      464.07     25.98 o 
   0  -5  10       52.61       74.05     14.52 o 
   1  -5  10       49.19       49.37     19.88 o 
   2  -5  10        4.15        0.00     15.71 o 
   3  -5  10       94.55       47.25     21.27 o 
   4  -5  10      331.12      388.55     40.03 o 
   5  -5  10      379.76      440.37     42.48 o 
   6  -5  10       87.75       81.45     29.36 o 
 -11  -4  10      197.21      107.03     34.20 o 
 -10  -4  10      171.29      168.46     39.17 o 
  -9  -4  10      377.68      414.13     45.73 o 
  -8  -4  10      317.22      297.56     39.03 o 
  -7  -4  10      283.83      235.00     33.80 o 
  -6  -4  10        4.03       18.86     11.90 o 
  -5  -4  10      135.89      116.51     16.38 o 
  -4  -4  10      281.47      262.47     56.56 o 
  -3  -4  10        3.35        0.00      9.86 o 
  -2  -4  10     1922.64     1970.81     62.57 o 
  -1  -4  10     1596.43     1414.05     75.42 o 
   0  -4  10     1825.30     1943.74     88.87 o 
   1  -4  10      766.77      821.70     52.22 o 
   2  -4  10      301.18      311.01     33.67 o 
   3  -4  10      119.85      131.48     26.24 o 
   4  -4  10      530.08      727.00     53.15 o 
   5  -4  10       21.25       17.30     21.27 o 
 -11  -3  10       23.88       42.28     29.49 o 
 -10  -3  10       41.30       32.87     27.97 o 
  -9  -3  10       38.59       29.09     25.71 o 
  -8  -3  10      565.93      537.79     46.59 o 
  -7  -3  10      729.04      637.33     48.05 o 
  -6  -3  10     1332.81     1280.58     60.47 o 
  -5  -3  10     2046.98     2265.54     69.95 o 
  -4  -3  10       44.52       62.23     13.98 o 
  -3  -3  10       38.83       48.54     17.50 o 
  -2  -3  10      751.34      883.99     35.98 o 
  -1  -3  10       50.07       72.08     13.66 o 
   0  -3  10       63.79       79.66     21.80 o 
   1  -3  10       45.42       53.94     21.01 o 
   2  -3  10        3.02        1.86     16.17 o 
   3  -3  10        2.17       11.33     18.42 o 
   4  -3  10        0.20        0.00     19.22 o 
   5  -3  10       12.16        3.84     22.20 o 
 -12  -2  10        0.49        4.24     24.19 o 
 -11  -2  10       64.17       69.25     29.89 o 
 -10  -2  10        1.40        3.31     22.60 o 
  -9  -2  10       90.00       46.32     25.51 o 
  -8  -2  10     1048.86      907.65     58.32 o 
  -7  -2  10      198.53      169.19     27.50 o 
  -6  -2  10      239.79      260.28     21.84 o 
  -5  -2  10     1209.16     1290.98     46.51 o 
  -4  -2  10      887.88      801.17     34.09 o 
  -3  -2  10      138.34      121.08     15.97 o 
  -2  -2  10      546.07      380.63     23.61 o 
  -1  -2  10       80.06      109.55     21.14 o 
   0  -2  10       45.66       56.79     19.68 o 
   1  -2  10       26.80       55.01     19.62 o 
   2  -2  10      501.73      670.80     46.59 o 
   3  -2  10      532.01      635.74     47.58 o 
   4  -2  10      497.81      437.32     41.35 o 
   5  -2  10      106.29       96.96     27.37 o 
 -12  -1  10        8.98       26.57     26.51 o 
 -11  -1  10       99.93       81.85     29.69 o 
 -10  -1  10      181.50      185.63     35.46 o 
  -9  -1  10        0.07        0.00     18.82 o 
  -8  -1  10        8.03        3.64     19.28 o 
  -7  -1  10        2.46       13.29     10.71 o 
  -6  -1  10      649.77      680.50     32.18 o 
  -5  -1  10      298.95      338.19     23.07 o 
  -4  -1  10      423.19      427.84     25.29 o 
  -3  -1  10     1977.10     1874.95     60.54 o 
  -2  -1  10       11.08        9.78     11.17 o 
  -1  -1  10      154.91      177.74     25.51 o 
   0  -1  10       47.71       74.03     22.07 o 
   1  -1  10       19.55       34.46     18.56 o 
   2  -1  10        6.43       14.12     16.70 o 
   3  -1  10        2.64        4.04     18.16 o 
   4  -1  10        8.98       23.53     23.26 o 
 -12   0  10       37.30        1.66     26.64 o 
 -11   0  10       52.88       31.88     27.10 o 
 -10   0  10       23.68       41.22     24.59 o 
  -9   0  10      787.60      827.07     57.39 o 
  -8   0  10      369.41      447.53     41.55 o 
  -7   0  10       74.10       68.76     14.12 o 
  -6   0  10      186.64      181.57     18.96 o 
  -5   0  10      372.88      283.44     21.50 o 
  -4   0  10       25.67        4.96     10.27 o 
  -3   0  10      409.68      404.90     24.76 o 
  -2   0  10       98.60      207.83     26.77 o 
  -1   0  10     1039.75     1169.89     63.95 o 
   0   0  10     5502.14     6433.82    237.19 o 
   1   0  10        7.40       61.04     21.67 o 
   2   0  10        4.13        2.72     17.56 o 
   3   0  10       19.35       37.91     21.60 o 
   4   0  10        0.23        2.92     21.47 o 
 -12   1  10      117.87      187.15     38.57 o 
 -11   1  10      393.70      470.92     48.18 o 
 -10   1  10      208.62      213.99     35.65 o 
  -9   1  10       40.10       65.01     24.85 o 
  -8   1  10       83.08       61.37     22.40 o 
  -7   1  10       99.99       84.82     14.98 o 
  -6   1  10     4035.98     3893.73    160.01 o 
  -5   1  10      534.85      514.84     40.56 o 
  -4   1  10      807.90      733.53     33.55 o 
  -3   1  10       69.07       27.54     12.36 o 
  -2   1  10       65.15       55.47     19.15 o 
  -1   1  10       17.07       12.72     17.69 o 
   0   1  10        3.39       12.06     19.22 o 
   1   1  10      282.24      342.82     36.58 o 
   2   1  10      503.90      462.38     42.94 o 
   3   1  10      487.91      445.41     41.95 o 
   4   1  10       12.59        0.00     20.94 o 
 -12   2  10      130.24      145.93     35.72 o 
 -11   2  10      158.45      162.36     34.46 o 
 -10   2  10      204.92      176.55     32.21 o 
  -9   2  10       32.66       49.70     24.26 o 
  -8   2  10       53.74       66.48     14.18 o 
  -7   2  10      152.92      116.98     31.38 o 
  -6   2  10        4.01        1.92     11.87 o 
  -5   2  10     2033.60     1888.15     96.56 o 
  -4   2  10      278.09      287.48     30.55 o 
  -3   2  10       48.74       38.84     18.16 o 
  -2   2  10      516.87      396.44     36.45 o 
  -1   2  10      599.75      640.38     47.45 o 
   0   2  10        1.30       42.28     22.13 o 
   1   2  10      158.22      223.27     31.55 o 
   2   2  10        5.81       55.93     25.45 o 
   3   2  10       20.65       57.19     26.11 o 
 -12   3  10        1.25        0.00     22.47 o 
 -11   3  10      111.04       92.05     28.83 o 
 -10   3  10      285.36      253.49     35.85 o 
  -9   3  10      721.94      722.69     52.02 o 
  -8   3  10      475.12      518.04     64.68 o 
  -7   3  10     1296.96     1493.94     60.17 o 
  -6   3  10      534.82      567.32     31.41 o 
  -5   3  10       71.37       81.84     15.96 o 
  -4   3  10        5.18        0.00     16.04 o 
  -3   3  10       22.81       28.50     19.75 o 
  -2   3  10       38.16       50.23     21.47 o 
  -1   3  10      442.72      493.13     42.48 o 
   0   3  10       29.58       33.33     22.33 o 
   1   3  10       75.34       89.27     26.97 o 
   2   3  10      304.69      278.87     36.85 o 
   3   3  10        0.19       23.19     25.78 o 
 -12   4  10      187.85      126.78     33.00 o 
 -11   4  10       14.14       24.52     24.32 o 
 -10   4  10        4.24       11.40     21.07 o 
  -9   4  10       10.61        0.00     18.62 o 
  -8   4  10       11.01        7.92     18.92 o 
  -7   4  10       11.46        0.33     14.45 o 
  -6   4  10      258.31      247.09     24.39 o 
  -5   4  10      771.11      626.00     46.92 o 
  -4   4  10      522.44      545.15     43.21 o 
  -3   4  10       67.88       60.51     23.26 o 
  -2   4  10        7.81        0.00     20.61 o 
  -1   4  10     1151.02     1084.07     65.61 o 
   0   4  10      907.28      858.48     58.58 o 
   1   4  10      595.60      584.31     48.64 o 
   2   4  10      100.34       92.71     30.62 o 
   3   4  10       87.91       76.81     30.95 o 
 -12   5  10      118.70      141.49     33.67 o 
 -11   5  10      374.85      378.28     42.28 o 
 -10   5  10      631.57      668.94     51.03 o 
  -9   5  10      533.92      594.94     54.54 o 
  -8   5  10      157.93      206.08     42.25 o 
  -7   5  10       91.55       57.07     15.72 o 
  -6   5  10      867.72      946.29     57.92 o 
  -5   5  10      185.93      217.04     32.14 o 
  -4   5  10      195.78      189.27     30.68 o 
  -3   5  10        1.21        3.84     21.87 o 
  -2   5  10      406.21      450.51     43.47 o 
  -1   5  10      188.97      257.99     37.91 o 
   0   5  10        0.00        0.00     23.46 o 
   1   5  10       14.63        0.00     25.65 o 
   2   5  10      143.07      122.34     34.06 o 
 -11   6  10       34.90       32.08     24.79 o 
 -10   6  10        5.69        0.00     21.47 o 
  -9   6  10        1.44        0.00     15.87 o 
  -8   6  10       13.99        0.00     14.27 o 
  -7   6  10       57.59       96.76     27.04 o 
  -6   6  10      373.16      369.60     40.43 o 
  -5   6  10       65.53       86.55     27.37 o 
  -4   6  10      153.00      153.42     31.28 o 
  -3   6  10     1269.01     1269.43     73.83 o 
  -2   6  10       12.86       31.61     27.97 o 
  -1   6  10        6.76        0.00     25.51 o 
   0   6  10       24.10       22.86     31.21 o 
   1   6  10       33.46       24.45     29.29 o 
   2   6  10       13.89       45.66     35.39 o 
 -10   7  10       13.95       44.00     26.84 o 
  -9   7  10      521.16      485.09    124.95 o 
  -8   7  10        4.87       20.01     25.71 o 
  -7   7  10      657.75      607.64     51.56 o 
  -6   7  10      312.40      362.37     42.68 o 
  -5   7  10       24.39       33.73     25.32 o 
  -4   7  10      104.31      124.46     32.41 o 
  -3   7  10       73.59      100.14     33.00 o 
  -2   7  10       34.35       59.18     29.16 o 
  -1   7  10      327.84      329.77     45.06 o 
   0   7  10      277.71      284.17     46.26 o 
   1   7  10       31.64       64.55     35.26 o 
 -10   8  10        3.33        6.89     27.37 o 
  -9   8  10      159.99      148.12     33.00 o 
  -8   8  10        3.49        0.00     24.79 o 
  -7   8  10        3.60        0.00     22.27 o 
  -6   8  10       35.13       58.78     28.96 o 
  -5   8  10        7.12        0.00     25.32 o 
  -4   8  10      217.82      299.02     44.27 o 
  -3   8  10       93.34       84.30     35.52 o 
  -2   8  10       75.48       86.42     36.65 o 
  -1   8  10       51.77        0.00     33.53 o 
   0   8  10        9.83        0.00     36.91 o 
 -10   9  10      428.07      399.62     46.26 o 
  -9   9  10      102.19      119.16     34.93 o 
  -8   9  10       17.79        0.00     26.97 o 
  -7   9  10        0.48        0.00     26.91 o 
  -6   9  10       12.33       14.98     28.17 o 
  -5   9  10      130.05      139.83     36.12 o 
  -4   9  10      280.57      267.67     45.66 o 
  -3   9  10        0.76        0.00     31.81 o 
  -2   9  10      215.81      221.74     44.93 o 
 -10  10  10        9.29        0.00     28.36 o 
  -9  10  10        0.55        2.98     30.22 o 
  -8  10  10      134.92      123.99     35.59 o 
  -7  10  10      443.48      440.11     51.23 o 
  -6  10  10       82.02      106.37     35.85 o 
  -5  10  10        3.46        2.72     29.69 o 
  -4  10  10       24.91       17.83     41.35 o 
  -3  10  10       38.37        0.00     40.23 o 
  -7  11  10        0.03        0.00     28.30 o 
  -3 -12  11        1.94        0.00     24.26 o 
  -2 -12  11        0.43        0.00     25.05 o 
  -1 -12  11        0.40        0.00     24.19 o 
   0 -12  11        0.09        0.00     20.74 o 
   1 -12  11       21.37       21.67     23.26 o 
   2 -12  11       81.38      101.40     29.76 o 
  -3 -11  11      167.73      120.95     32.08 o 
  -2 -11  11       15.52       32.34     24.52 o 
  -1 -11  11      125.91       99.14     30.88 o 
   0 -11  11      194.53      186.69     34.86 o 
   1 -11  11       24.41       21.74     23.99 o 
   2 -11  11       50.21       16.70     25.51 o 
   3 -11  11        3.91       25.05     31.94 o 
  -6 -10  11        0.79        0.00     28.56 o 
  -5 -10  11       27.71       23.66     27.44 o 
  -4 -10  11       26.48       23.79     23.26 o 
  -3 -10  11        4.13       28.89     23.73 o 
  -2 -10  11        4.33        0.00     21.54 o 
  -1 -10  11       25.09        0.93     20.01 o 
   0 -10  11        0.36       12.59     21.27 o 
   1 -10  11      140.83      163.96     32.47 o 
   2 -10  11      108.38      119.95     33.20 o 
   3 -10  11        1.33        0.00     23.06 o 
   4 -10  11       16.81        0.00     26.71 o 
  -7  -9  11        0.84       32.21     31.55 o 
  -6  -9  11       53.38       70.45     30.82 o 
  -5  -9  11      203.48      236.99     36.85 o 
  -4  -9  11      517.27      558.65    108.12 o 
  -3  -9  11        0.47       14.58     21.67 o 
  -2  -9  11        9.66        5.30     19.68 o 
  -1  -9  11       98.00       92.58     25.51 o 
   0  -9  11       15.99       10.67     21.54 o 
   1  -9  11      471.87      421.02     42.55 o 
   2  -9  11       92.62      159.85     33.20 o 
   3  -9  11      305.10      293.38     40.23 o 
   4  -9  11      218.00      249.78     39.76 o 
   5  -9  11        9.72        0.00     27.04 o 
  -8  -8  11        4.83       21.54     33.67 o 
  -7  -8  11       33.27       11.53     28.56 o 
  -6  -8  11      136.95      162.90     33.93 o 
  -5  -8  11      211.54      202.66     33.67 o 
  -4  -8  11      122.98      131.69     19.77 o 
  -3  -8  11       18.18       18.74     19.82 o 
  -2  -8  11      384.96      406.11     39.96 o 
  -1  -8  11      529.45      567.35     46.59 o 
   0  -8  11        0.34        0.00     19.48 o 
   1  -8  11        7.68        8.62     20.48 o 
   2  -8  11      314.15      324.07     38.97 o 
   3  -8  11       20.11       19.22     25.45 o 
   4  -8  11      106.87       81.65     29.42 o 
   5  -8  11       28.95        0.00     26.24 o 
  -9  -7  11       34.24       32.01     37.18 o 
  -8  -7  11       98.58      140.03     35.79 o 
  -7  -7  11       44.44       55.80     26.84 o 
  -6  -7  11       11.32       33.00     23.66 o 
  -5  -7  11        0.10        0.77     13.16 o 
  -4  -7  11      550.93      547.57     30.95 o 
  -3  -7  11      386.08      359.78     25.35 o 
  -2  -7  11        0.39        0.00     12.34 o 
  -1  -7  11        0.50       21.01     18.49 o 
   0  -7  11      175.78      207.30     31.81 o 
   1  -7  11      164.77      142.62     28.70 o 
   2  -7  11       56.04       80.98     26.44 o 
   3  -7  11      116.18      136.32     30.15 o 
   4  -7  11       41.85       64.88     27.37 o 
   5  -7  11      262.67      269.39     40.03 o 
  -9  -6  11      118.23      107.62     39.23 o 
  -8  -6  11        6.48       20.61     26.91 o 
  -7  -6  11        0.57       14.98     23.00 o 
  -6  -6  11      123.20      114.58     28.50 o 
  -5  -6  11      524.11      632.94     33.39 o 
  -4  -6  11        0.35        6.47     13.40 o 
  -3  -6  11      324.41      343.24     24.62 o 
  -2  -6  11      512.26      491.18     28.18 o 
  -1  -6  11        1.39        1.01     12.89 o 
   0  -6  11      244.86      266.62     22.47 o 
   1  -6  11       98.88       65.87     24.59 o 
   2  -6  11      170.25      181.19     30.95 o 
   3  -6  11      372.34      396.90     41.15 o 
   4  -6  11      256.31      259.05     37.51 o 
   5  -6  11        4.25       27.10     25.45 o 
 -10  -5  11       14.28        0.00     33.86 o 
  -9  -5  11       12.37        0.00     27.10 o 
  -8  -5  11       49.45       86.29     28.50 o 
  -7  -5  11        3.98       18.29     22.33 o 
  -6  -5  11      100.28       69.21     22.30 o 
  -5  -5  11      412.63      441.40     40.99 o 
  -4  -5  11      598.11      585.47     38.07 o 
  -3  -5  11      519.61      474.20     27.83 o 
  -2  -5  11      326.11      427.14     30.29 o 
  -1  -5  11        0.09        0.00     11.29 o 
   0  -5  11      114.69       81.51     23.73 o 
   1  -5  11      288.43      296.10     35.39 o 
   2  -5  11      116.72      140.03     28.23 o 
   3  -5  11        0.65       10.67     20.35 o 
   4  -5  11      412.71      356.94     40.56 o 
   5  -5  11      139.05       99.74     30.88 o 
 -10  -4  11      533.20      480.60     54.14 o 
  -9  -4  11      239.89      194.71     36.65 o 
  -8  -4  11       55.01       78.27     27.04 o 
  -7  -4  11        2.29        0.00     19.68 o 
  -6  -4  11      226.20      243.03     22.03 o 
  -5  -4  11        0.66        0.00     11.65 o 
  -4  -4  11      207.03      239.47     21.13 o 
  -3  -4  11        0.72        5.06     11.66 o 
  -2  -4  11      503.23      624.37     31.77 o 
  -1  -4  11      153.72      177.54     19.06 o 
   0  -4  11      166.75      184.04     29.36 o 
   1  -4  11      524.32      517.18     43.61 o 
   2  -4  11       29.09       69.72     23.79 o 
   3  -4  11       36.96       25.51     20.54 o 
   4  -4  11      455.10      424.14     43.08 o 
   5  -4  11       12.26       25.98     24.65 o 
 -11  -3  11      102.97       81.71     30.15 o 
 -10  -3  11       17.39       42.81     30.15 o 
  -9  -3  11        4.18        8.15     21.47 o 
  -8  -3  11      134.59      118.82     29.89 o 
  -7  -3  11      838.38      764.90     53.41 o 
  -6  -3  11       63.71       39.49     16.04 o 
  -5  -3  11       83.10       89.97     25.71 o 
  -4  -3  11       32.39       57.94     16.97 o 
  -3  -3  11      211.26      238.45     21.76 o 
  -2  -3  11      330.53      396.99     25.98 o 
  -1  -3  11       43.47       47.91     20.81 o 
   0  -3  11      693.85      765.24     52.29 o 
   1  -3  11      437.56      490.81     42.75 o 
   2  -3  11      283.00      290.07     34.86 o 
   3  -3  11        3.09       27.83     23.39 o 
   4  -3  11        9.18       22.00     24.92 o 
   5  -3  11       27.36       35.85     27.37 o 
 -11  -2  11       12.57        0.00     23.59 o 
 -10  -2  11        1.28        0.00     22.73 o 
  -9  -2  11        3.49        5.63     22.80 o 
  -8  -2  11       27.52       36.52     24.65 o 
  -7  -2  11      299.19      287.36     23.12 o 
  -6  -2  11      198.38      175.85     19.20 o 
  -5  -2  11      814.09      822.63     36.05 o 
  -4  -2  11      588.60      654.66     31.63 o 
  -3  -2  11      405.54      470.26     26.87 o 
  -2  -2  11      359.12      330.03     23.41 o 
  -1  -2  11      780.74      875.51     54.28 o 
   0  -2  11       17.08        0.00     14.98 o 
   1  -2  11      217.55      237.12     32.01 o 
   2  -2  11       32.65       50.23     22.07 o 
   3  -2  11      813.96      797.11     55.93 o 
   4  -2  11      150.25      181.45     33.20 o 
 -12  -1  11        0.46        0.00     27.64 o 
 -11  -1  11       94.21       94.04     30.88 o 
 -10  -1  11      262.62      361.05     43.94 o 
  -9  -1  11       17.92        0.00     22.40 o 
  -8  -1  11      293.23      256.47     34.73 o 
  -7  -1  11       21.46        0.00     11.38 o 
  -6  -1  11        8.52        8.49     17.50 o 
  -5  -1  11      408.28      339.66     24.19 o 
  -4  -1  11        1.24        0.00     11.01 o 
  -3  -1  11       38.32       70.78     14.93 o 
  -2  -1  11      698.62      677.03     47.52 o 
  -1  -1  11        9.64        0.00     17.03 o 
   0  -1  11       35.43       15.31     19.88 o 
   1  -1  11       19.31       36.78     21.60 o 
   2  -1  11       84.60       69.58     23.53 o 
   3  -1  11       14.55       18.62     21.54 o 
   4  -1  11       98.74      103.91     30.35 o 
 -12   0  11        7.00        0.00     25.05 o 
 -11   0  11      128.78      146.39     34.06 o 
 -10   0  11      165.61      183.57     36.05 o 
  -9   0  11      131.58      119.09     30.15 o 
  -8   0  11      449.21      442.76     42.88 o 
  -7   0  11      280.37      204.07     20.79 o 
  -6   0  11     1143.20     1362.21     50.89 o 
  -5   0  11      374.09      385.65     26.74 o 
  -4   0  11       29.36        0.00     11.86 o 
  -3   0  11       62.43       30.10     14.28 o 
  -2   0  11        3.71       12.66     18.29 o 
  -1   0  11      918.00      911.63     57.85 o 
   0   0  11     2342.84     2450.32    109.75 o 
   1   0  11      764.13      932.70     59.05 o 
   2   0  11      113.72      119.42     27.37 o 
   3   0  11        4.18       17.16     23.99 o 
   4   0  11       23.90        4.97     22.66 o 
 -12   1  11      119.22      105.24     34.66 o 
 -11   1  11      493.93      546.74     53.48 o 
 -10   1  11      270.40      280.92     39.17 o 
  -9   1  11       25.97        0.00     21.41 o 
  -8   1  11       26.82       26.75     19.85 o 
  -7   1  11      322.57      335.22     29.19 o 
  -6   1  11      596.78      636.38     32.58 o 
  -5   1  11      438.09      477.55     65.97 o 
  -4   1  11        9.46        3.95     12.31 o 
  -3   1  11        1.52        0.00     12.86 o 
  -2   1  11        3.08        0.00     16.90 o 
  -1   1  11        5.75       35.12     21.27 o 
   0   1  11        0.17        6.69     20.08 o 
   1   1  11      381.67      422.81     42.55 o 
   2   1  11      255.30      276.42     36.38 o 
   3   1  11       66.73      113.66     31.61 o 
 -12   2  11       31.08       26.97     28.03 o 
 -11   2  11       71.29       63.49     29.42 o 
 -10   2  11        1.15        0.00     20.21 o 
  -9   2  11      564.07      590.08     50.10 o 
  -8   2  11       44.57       37.60     14.82 o 
  -7   2  11       44.32       73.59     15.81 o 
  -6   2  11       59.95       82.09     17.29 o 
  -5   2  11     1469.26     1495.53     80.92 o 
  -4   2  11       33.31       31.01     19.95 o 
  -3   2  11       59.00       81.31     23.99 o 
  -2   2  11      347.10      375.36     38.37 o 
  -1   2  11      290.51      225.65     33.27 o 
   0   2  11       15.22        7.09     21.87 o 
   1   2  11      362.62      421.29     43.28 o 
   2   2  11       15.07       41.75     26.31 o 
   3   2  11       66.06       70.91     30.82 o 
 -12   3  11        6.10       20.41     25.58 o 
 -11   3  11       65.59       84.89     30.02 o 
 -10   3  11      555.48      472.91     46.12 o 
  -9   3  11       68.40       41.15     21.74 o 
  -8   3  11        2.61       11.76     13.10 o 
  -7   3  11      134.14      129.10     26.11 o 
  -6   3  11      905.01      875.54     40.08 o 
  -5   3  11       85.11       60.86     16.67 o 
  -4   3  11      363.46      367.54     37.31 o 
  -3   3  11       19.67       32.87     20.94 o 
  -2   3  11      438.90      502.80     43.74 o 
  -1   3  11      446.41      444.15     43.54 o 
   0   3  11        3.10       19.48     24.19 o 
   1   3  11       77.34       78.00     28.89 o 
   2   3  11      123.94      123.00     33.27 o 
   3   3  11       34.05       73.10     35.06 o 
 -12   4  11      123.49       76.28     30.88 o 
 -11   4  11      273.58      253.42     38.70 o 
 -10   4  11       16.74       32.74     23.99 o 
  -9   4  11        8.02        0.00     14.32 o 
  -8   4  11       24.49        0.00     13.76 o 
  -7   4  11        2.60        0.00     13.71 o 
  -6   4  11      381.80      406.11     28.75 o 
  -5   4  11      396.69      389.48     40.76 o 
  -4   4  11        2.92       25.25     22.60 o 
  -3   4  11       93.86      116.77     29.62 o 
  -2   4  11        1.41        0.00     22.47 o 
  -1   4  11      143.61      127.44     31.01 o 
   0   4  11      958.31     1130.52     72.04 o 
   1   4  11      174.87      241.89     39.03 o 
   2   4  11        1.70       14.98     31.55 o 
 -12   5  11       47.22       24.59     25.71 o 
 -11   5  11      646.81      549.65     51.49 o 
 -10   5  11      306.36      345.67     42.48 o 
  -9   5  11       34.10       22.57     17.01 o 
  -8   5  11      120.87      156.83     21.53 o 
  -7   5  11        2.05        0.00     14.15 o 
  -6   5  11      474.04      425.33     41.88 o 
  -5   5  11      952.03      936.68     61.63 o 
  -4   5  11       83.42       77.34     27.90 o 
  -3   5  11      168.77      219.03     36.71 o 
  -2   5  11      471.44      431.29     45.93 o 
  -1   5  11       78.46       54.81     29.56 o 
   0   5  11       34.42       44.34     30.02 o 
   1   5  11        0.30        0.00     30.15 o 
 -11   6  11       82.32       62.36     30.48 o 
 -10   6  11       64.57       51.03     29.76 o 
  -9   6  11      240.60      215.89     25.07 o 
  -8   6  11      109.29      124.89     22.16 o 
  -7   6  11      123.45      120.35     31.28 o 
  -6   6  11       46.68       49.90     26.04 o 
  -5   6  11       32.43       39.43     27.10 o 
  -4   6  11       84.46       95.10     31.01 o 
  -3   6  11      558.06      498.82     49.44 o 
  -2   6  11      273.97      262.04     42.28 o 
  -1   6  11       57.13       22.00     31.74 o 
   0   6  11       11.97        7.89     33.20 o 
 -10   7  11       89.74       82.38     30.42 o 
  -9   7  11       75.39      100.09     22.60 o 
  -8   7  11      213.94      192.78     35.26 o 
  -7   7  11      111.62      103.98     31.01 o 
  -6   7  11      407.94      508.43     48.18 o 
  -5   7  11        3.12        0.00     23.86 o 
  -4   7  11       43.63       35.52     30.42 o 
  -3   7  11       55.04       22.66     29.36 o 
  -2   7  11       30.48        9.08     31.55 o 
  -1   7  11       99.70      133.27     42.21 o 
 -10   8  11       13.49        0.00     26.04 o 
  -9   8  11       50.16       40.43     29.49 o 
  -8   8  11        1.23        6.10     27.77 o 
  -7   8  11       14.87        0.00     25.98 o 
  -6   8  11        5.53        0.00     25.05 o 
  -5   8  11        0.70       44.73     29.09 o 
  -4   8  11      245.38      209.02     42.35 o 
  -3   8  11      310.74      401.07     52.35 o 
  -2   8  11       19.31       14.18     38.57 o 
 -10   9  11       96.75      148.05     38.70 o 
  -9   9  11      224.62      146.00     39.03 o 
  -8   9  11        1.41        0.33     27.90 o 
  -7   9  11       51.30       28.23     34.59 o 
  -6   9  11       10.71        0.00     27.64 o 
  -5   9  11       63.79        9.87     30.48 o 
  -4   9  11       64.87       24.59     38.64 o 
  -7  10  11      231.60      254.95     45.46 o 
  -3 -11  12       48.97       35.46     25.45 o 
  -2 -11  12       10.45        7.82     25.71 o 
  -1 -11  12      267.38      231.75     38.37 o 
   0 -11  12       27.11        3.11     23.00 o 
   1 -11  12       91.50       34.53     26.11 o 
   2 -11  12        9.11        0.00     30.35 o 
  -4 -10  12        1.20        1.06     24.45 o 
  -3 -10  12       19.87        0.00     22.66 o 
  -2 -10  12        8.11        1.99     21.67 o 
  -1 -10  12        4.41       12.53     23.00 o 
   0 -10  12        0.04       10.47     21.74 o 
   1 -10  12        8.35        0.13     22.86 o 
   2 -10  12      218.11      267.94     42.21 o 
   3 -10  12        4.51        0.00     29.29 o 
  -6  -9  12       85.94       36.78     29.82 o 
  -5  -9  12      194.66      215.78     37.58 o 
  -4  -9  12      263.58      308.56     37.91 o 
  -3  -9  12       93.43       89.00     29.36 o 
  -2  -9  12       38.86       63.95     26.77 o 
  -1  -9  12        0.15        3.51     21.94 o 
   0  -9  12      313.08      291.46     39.63 o 
   1  -9  12      355.02      406.24     44.27 o 
   2  -9  12       64.32       44.40     28.83 o 
   3  -9  12       47.87      101.26     36.12 o 
  -7  -8  12       11.03       24.26     30.35 o 
  -6  -8  12       59.07       51.16     27.64 o 
  -5  -8  12       51.33       66.11     18.93 o 
  -4  -8  12        2.49        1.09     15.24 o 
  -3  -8  12       54.49       45.69     17.38 o 
  -2  -8  12      215.80      243.88     35.06 o 
  -1  -8  12       83.06      130.62     30.02 o 
   0  -8  12       19.30       22.13     23.46 o 
   1  -8  12        0.24        0.00     22.27 o 
   2  -8  12      103.52      137.25     34.00 o 
   3  -8  12      273.45      301.60     42.48 o 
   4  -8  12        1.16        0.00     27.24 o 
  -8  -7  12       77.68       96.62     35.19 o 
  -7  -7  12       47.56       89.93     31.68 o 
  -6  -7  12       18.88        4.64     22.07 o 
  -5  -7  12       40.59       32.79     25.98 o 
  -4  -7  12        4.07       21.10     14.64 o 
  -3  -7  12      350.88      347.74     51.43 o 
  -2  -7  12       27.41       30.84     16.35 o 
  -1  -7  12        1.52        0.00     18.89 o 
   0  -7  12        6.92        0.00     19.22 o 
   1  -7  12      148.40      127.31     30.35 o 
   2  -7  12        8.27       41.95     25.05 o 
   3  -7  12       11.05       26.84     27.37 o 
   4  -7  12       48.97       23.86     29.56 o 
  -9  -6  12       46.19       20.54     34.53 o 
  -8  -6  12      133.86      120.75     36.45 o 
  -7  -6  12       31.22        5.10     24.06 o 
  -6  -6  12      209.17      240.03     36.85 o 
  -5  -6  12      155.84      156.36     49.60 o 
  -4  -6  12        3.17        1.64     14.54 o 
  -3  -6  12       93.02      100.52     20.25 o 
  -2  -6  12      290.97      304.77     25.09 o 
  -1  -6  12        1.88        0.00     13.99 o 
   0  -6  12      263.50      244.67     34.66 o 
   1  -6  12       40.78       41.09     23.66 o 
   2  -6  12      407.39      413.14     43.54 o 
   3  -6  12       60.56       61.90     26.57 o 
   4  -6  12       57.13       38.57     29.76 o 
 -10  -5  12        0.68        0.00     33.27 o 
  -9  -5  12        0.48       14.38     30.62 o 
  -8  -5  12       34.05       46.79     27.37 o 
  -7  -5  12      106.75       81.05     29.16 o 
  -6  -5  12       31.85       29.71     15.46 o 
  -5  -5  12       61.37       42.79     15.84 o 
  -4  -5  12     1059.13     1108.48     45.57 o 
  -3  -5  12       70.75       50.53     15.54 o 
  -2  -5  12       46.50       55.47     23.46 o 
  -1  -5  12      288.98      225.78     22.70 o 
   0  -5  12       56.11       28.10     23.00 o 
   1  -5  12      168.02      208.69     33.27 o 
   2  -5  12      219.07      223.27     35.65 o 
   3  -5  12        6.92       18.56     22.86 o 
   4  -5  12      279.74      212.40     37.51 o 
 -10  -4  12      344.23      261.97     47.45 o 
  -9  -4  12      678.82      774.78     63.62 o 
  -8  -4  12        1.62        0.00     23.06 o 
  -7  -4  12       57.30       56.46     25.05 o 
  -6  -4  12      125.81      139.93     20.00 o 
  -5  -4  12       62.57       69.38     17.17 o 
  -4  -4  12       16.04       27.24     15.21 o 
  -3  -4  12        2.11        1.39     13.53 o 
  -2  -4  12       99.79      108.84     18.53 o 
  -1  -4  12      866.87      837.40     56.60 o 
   0  -4  12      523.32      622.62     49.57 o 
   1  -4  12        4.56        0.00     19.95 o 
   2  -4  12       78.80       69.12     26.44 o 
   3  -4  12       15.27       25.12     24.19 o 
   4  -4  12       61.68       67.20     31.55 o 
 -11  -3  12       49.49       55.87     28.56 o 
 -10  -3  12       48.98      103.45     32.01 o 
  -9  -3  12       36.48        0.00     24.98 o 
  -8  -3  12      122.94       92.91     30.68 o 
  -7  -3  12      239.78      313.46     38.37 o 
  -6  -3  12      306.57      333.81     32.04 o 
  -5  -3  12        0.04        0.00     14.25 o 
  -4  -3  12        5.37        7.90     14.08 o 
  -3  -3  12      428.82      422.81     28.22 o 
  -2  -3  12      174.91      181.64     35.06 o 
  -1  -3  12       10.22        0.00     18.82 o 
   0  -3  12      131.84      156.20     30.95 o 
   1  -3  12      530.73      495.97     46.59 o 
   2  -3  12       89.58       58.52     26.11 o 
   3  -3  12        9.75        0.00     23.00 o 
   4  -3  12       12.72       37.77     29.16 o 
 -11  -2  12        0.38       18.62     27.30 o 
 -10  -2  12       83.73       87.15     32.94 o 
  -9  -2  12       55.51       22.66     25.98 o 
  -8  -2  12       36.73       44.00     24.32 o 
  -7  -2  12       39.83       34.79     15.48 o 
  -6  -2  12      159.59      144.47     19.29 o 
  -5  -2  12      500.15      482.16     29.28 o 
  -4  -2  12      513.79      483.07     47.98 o 
  -3  -2  12       60.79       53.78     15.31 o 
  -2  -2  12      492.72      662.45     48.44 o 
  -1  -2  12        5.26       11.27     19.62 o 
   0  -2  12      285.34      279.67     35.32 o 
   1  -2  12        3.02       35.06     22.86 o 
   2  -2  12       42.97       52.88     24.98 o 
   3  -2  12      151.82      181.72     34.39 o 
   4  -2  12      281.14      268.40     42.55 o 
 -11  -1  12      104.55       66.34     30.68 o 
 -10  -1  12      211.91      256.21     41.02 o 
  -9  -1  12        5.19        0.00     22.33 o 
  -8  -1  12      342.81      293.32     37.44 o 
  -7  -1  12      297.35      245.69     23.23 o 
  -6  -1  12       11.36        9.67     13.58 o 
  -5  -1  12      200.57      172.24     21.19 o 
  -4  -1  12        3.84       19.60     17.46 o 
  -3  -1  12       26.65       50.50     15.52 o 
  -2  -1  12      797.67      835.88     56.73 o 
  -1  -1  12      118.48      110.54     27.97 o 
   0  -1  12       62.95       78.80     25.58 o 
   1  -1  12       11.94        0.00     19.48 o 
   2  -1  12       13.48       12.06     22.07 o 
   3  -1  12        3.94        0.00     26.18 o 
 -11   0  12        0.22        5.17     26.44 o 
 -10   0  12      382.66      326.45     41.68 o 
  -9   0  12      195.62      184.96     33.07 o 
  -8   0  12       49.76       12.66     21.21 o 
  -7   0  12      124.29      122.85     19.41 o 
  -6   0  12      175.55      150.26     22.73 o 
  -5   0  12      129.76      158.53     23.56 o 
  -4   0  12      228.75      217.25     40.69 o 
  -3   0  12      178.69      269.13     34.93 o 
  -2   0  12      208.20      200.87     32.01 o 
  -1   0  12     1683.44     2228.77    105.50 o 
   0   0  12      795.07      688.43     53.22 o 
   1   0  12      233.74      209.42     34.06 o 
   2   0  12        4.20        0.00     22.60 o 
   3   0  12       30.29       44.80     29.16 o 
 -12   1  12       84.92       53.22     30.02 o 
 -11   1  12      388.20      442.63     49.44 o 
 -10   1  12      466.84      332.88     43.41 o 
  -9   1  12       23.21       10.60     23.19 o 
  -8   1  12       20.40        0.00     13.36 o 
  -7   1  12     1494.44     1485.99     55.55 o 
  -6   1  12      385.24      405.84     28.85 o 
  -5   1  12      231.30      263.74     24.35 o 
  -4   1  12      478.71      472.16     32.34 o 
  -3   1  12      171.12      211.14     31.88 o 
  -2   1  12       46.54       80.19     25.45 o 
  -1   1  12       53.63       40.69     24.32 o 
   0   1  12        1.23       51.89     26.38 o 
   1   1  12      168.61      203.78     36.65 o 
   2   1  12      178.78      194.44     35.65 o 
 -12   2  12      287.98      272.51     43.08 o 
 -11   2  12        4.42       38.30     28.50 o 
 -10   2  12       12.18        0.00     21.21 o 
  -9   2  12       40.91        0.27     22.53 o 
  -8   2  12       64.25       96.81     18.45 o 
  -7   2  12       36.57       61.50     17.80 o 
  -6   2  12      136.49      114.38     20.76 o 
  -5   2  12      196.69      230.64     24.18 o 
  -4   2  12      773.15      846.62     56.86 o 
  -3   2  12       55.41      108.95     27.77 o 
  -2   2  12      238.34      261.51     36.05 o 
  -1   2  12       16.05        7.29     23.66 o 
   0   2  12       67.17       78.53     28.23 o 
   1   2  12       22.95       39.37     30.02 o 
   2   2  12       22.61       19.62     29.16 o 
 -12   3  12        0.15       10.14     26.51 o 
 -11   3  12       12.34       16.50     24.65 o 
 -10   3  12       71.16      105.50     31.01 o 
  -9   3  12      152.99      141.09     32.34 o 
  -8   3  12      185.78      191.25     39.86 o 
  -7   3  12      136.32      138.98     21.00 o 
  -6   3  12       76.44       48.37     16.75 o 
  -5   3  12      100.96      108.35     28.23 o 
  -4   3  12      141.97      180.52     31.61 o 
  -3   3  12       42.85       23.79     21.54 o 
  -2   3  12      646.33      770.34     57.59 o 
  -1   3  12      286.81      295.70     40.23 o 
   0   3  12       12.96       13.32     25.32 o 
   1   3  12      111.10       87.68     32.61 o 
 -11   4  12      130.48      101.93     31.94 o 
 -10   4  12      131.62       68.66     32.47 o 
  -9   4  12        7.08        0.00     27.04 o 
  -8   4  12      102.31      133.72     22.17 o 
  -7   4  12       92.95       64.24     17.92 o 
  -6   4  12        0.58       38.17     23.99 o 
  -5   4  12      687.67      727.26     56.60 o 
  -4   4  12      343.64      370.52     41.29 o 
  -3   4  12        4.65        0.00     22.93 o 
  -2   4  12      135.95      131.48     34.13 o 
  -1   4  12       95.76      161.04     36.25 o 
   0   4  12      196.54      169.19     38.11 o 
   1   4  12      282.52      299.94     46.32 o 
 -11   5  12      377.97      441.76     50.23 o 
 -10   5  12      329.34      335.80     44.53 o 
  -9   5  12       22.98       39.62     18.43 o 
  -8   5  12        9.50       15.22     17.62 o 
  -7   5  12       87.44       79.86     28.56 o 
  -6   5  12       85.04       90.66     30.22 o 
  -5   5  12      742.64      772.86     58.58 o 
  -4   5  12       43.23       69.32     28.50 o 
  -3   5  12      286.28      347.79     45.13 o 
  -2   5  12      193.80      263.56     41.62 o 
  -1   5  12      112.69       72.24     35.32 o 
   0   5  12        3.06        0.00     31.55 o 
 -11   6  12       10.04       78.13     32.61 o 
 -10   6  12        0.12       11.33     27.17 o 
  -9   6  12      117.61      126.04     23.16 o 
  -8   6  12      177.56      140.63     34.66 o 
  -7   6  12      249.64      261.04     39.76 o 
  -6   6  12       19.66       30.48     27.10 o 
  -5   6  12       63.13       64.28     28.96 o 
  -4   6  12      283.63      330.43     44.87 o 
  -3   6  12       99.00      138.71     40.36 o 
  -2   6  12       96.12      123.33     38.30 o 
  -1   6  12        0.18        0.00     32.74 o 
 -10   7  12      238.79      239.04     42.02 o 
  -9   7  12      181.36      215.65     37.71 o 
  -8   7  12       48.03      106.83     33.00 o 
  -7   7  12        4.79        0.00     25.58 o 
  -6   7  12      602.44      721.30     58.85 o 
  -5   7  12      156.93      211.14     40.09 o 
  -4   7  12       13.94        0.00     29.56 o 
  -3   7  12        5.57        6.76     36.12 o 
  -2   7  12        8.35       59.05     41.62 o 
  -9   8  12       15.08       22.47     29.69 o 
  -8   8  12        5.02        0.00     25.85 o 
  -7   8  12       75.43       66.21     33.80 o 
  -6   8  12        3.88        0.00     25.58 o 
  -5   8  12       62.97      125.45     36.85 o 
  -4   8  12       14.26        1.46     37.71 o 
  -4 -10  13       27.35       10.40     27.64 o 
  -3 -10  13        6.75        1.66     24.79 o 
  -2 -10  13        3.22        0.00     21.74 o 
  -1 -10  13        2.16        2.72     23.66 o 
   0 -10  13        0.37        9.08     23.53 o 
  -5  -9  13      363.12      298.15     41.49 o 
  -4  -9  13      173.86      145.20     31.68 o 
  -3  -9  13       74.18       77.87     29.36 o 
  -2  -9  13        1.19        0.00     21.94 o 
  -1  -9  13        5.03       13.98     25.78 o 
   0  -9  13      282.47      342.42     43.47 o 
   1  -9  13      353.53      302.13     42.68 o 
  -7  -8  13       15.85       24.45     33.73 o 
  -6  -8  13        1.42       24.45     29.62 o 
  -5  -8  13      137.61      142.41     23.40 o 
  -4  -8  13       16.19        3.86     17.24 o 
  -3  -8  13       13.15       30.62     22.80 o 
  -2  -8  13       35.23       42.48     24.52 o 
  -1  -8  13       72.12      129.49     32.01 o 
   0  -8  13       48.55       33.60     26.38 o 
   1  -8  13       26.11       33.00     30.22 o 
   2  -8  13       28.39       25.91     31.15 o 
  -8  -7  13       83.32       76.28     38.11 o 
  -7  -7  13       63.34       67.99     35.32 o 
  -6  -7  13        8.39       17.96     27.90 o 
  -5  -7  13       13.93       21.10     18.16 o 
  -4  -7  13       15.96       16.46     17.40 o 
  -3  -7  13        1.54        3.90     15.41 o 
  -2  -7  13      155.53      173.96     33.47 o 
  -1  -7  13       68.41       32.74     25.51 o 
   0  -7  13      486.28      518.77     49.04 o 
   1  -7  13       16.33       18.56     27.24 o 
   2  -7  13        2.63       47.19     32.01 o 
  -8  -6  13       63.38       93.58     36.91 o 
  -7  -6  13        1.45        0.00     26.51 o 
  -6  -6  13      488.81      473.64     47.38 o 
  -5  -6  13      152.65      148.15     22.04 o 
  -4  -6  13       26.13       34.92     16.88 o 
  -3  -6  13       12.45        0.00     15.76 o 
  -2  -6  13        0.76       22.39     16.65 o 
  -1  -6  13       34.57       70.58     25.71 o 
   0  -6  13       20.53        9.81     23.73 o 
   1  -6  13        0.07        3.78     24.12 o 
   2  -6  13      231.67      216.71     39.76 o 
   3  -6  13      214.41      224.20     42.41 o 
  -9  -5  13        0.37       13.19     34.73 o 
  -8  -5  13       10.92        3.78     29.09 o 
  -7  -5  13        2.21       42.28     27.24 o 
  -6  -5  13       89.87       83.80     19.70 o 
  -5  -5  13       93.32      104.13     24.59 o 
  -4  -5  13       96.39       80.10     48.78 o 
  -3  -5  13      173.00      177.76     23.19 o 
  -2  -5  13        0.51        2.69     16.00 o 
  -1  -5  13       56.82       26.04     26.77 o 
   0  -5  13       75.55       72.77     29.29 o 
   1  -5  13       79.51      105.11     31.68 o 
   2  -5  13       22.87       25.85     27.70 o 
   3  -5  13        2.46        0.00     29.29 o 
  -9  -4  13      292.25      248.19     46.46 o 
  -8  -4  13       25.14        9.01     24.12 o 
  -7  -4  13      144.91       96.29     29.76 o 
  -6  -4  13       14.61        8.19     15.86 o 
  -5  -4  13        7.50       13.43     15.71 o 
  -4  -4  13       30.69       26.78     16.91 o 
  -3  -4  13       77.26       87.14     20.09 o 
  -2  -4  13      659.36      778.92     39.52 o 
  -1  -4  13     1116.81     1061.80     67.20 o 
   0  -4  13      651.98      579.34     51.23 o 
   1  -4  13       12.07       15.24     25.38 o 
   2  -4  13        7.73        0.00     25.12 o 
   3  -4  13       88.06       95.50     34.33 o 
 -10  -3  13       13.07        4.24     33.80 o 
  -9  -3  13       81.18       50.30     33.14 o 
  -8  -3  13      316.80      305.58     42.75 o 
  -7  -3  13       47.64       57.46     27.64 o 
  -6  -3  13      662.97      689.04     49.94 o 
  -5  -3  13      258.79      186.88     23.56 o 
  -4  -3  13       85.60       70.80     18.76 o 
  -3  -3  13      231.37      235.26     24.48 o 
  -2  -3  13      202.82      190.60     34.20 o 
  -1  -3  13       17.73        4.04     22.00 o 
   0  -3  13      143.21      121.41     31.94 o 
   1  -3  13      186.64      226.18     38.50 o 
   2  -3  13       29.05       43.14     29.62 o 
 -10  -2  13       82.09      136.98     36.05 o 
  -9  -2  13       21.12       21.87     29.56 o 
  -8  -2  13      282.04      260.65     40.56 o 
  -7  -2  13       72.48       76.83     18.93 o 
  -6  -2  13       23.42        6.67     14.50 o 
  -5  -2  13      568.94      669.74     37.39 o 
  -4  -2  13      400.67      397.62     30.09 o 
  -3  -2  13        9.91       13.48     16.16 o 
  -2  -2  13      173.75      182.78     31.35 o 
  -1  -2  13      125.43       94.44     27.57 o 
   0  -2  13      180.58      145.00     32.27 o 
   1  -2  13       75.49      148.38     34.86 o 
   2  -2  13       78.52       63.02     31.08 o 
 -11  -1  13      132.38      181.78     37.11 o 
 -10  -1  13      121.28       82.38     28.83 o 
  -9  -1  13       56.33        0.00     23.26 o 
  -8  -1  13        3.54        0.00     22.27 o 
  -7  -1  13       99.10      100.64     20.21 o 
  -6  -1  13      361.99      344.03     28.37 o 
  -5  -1  13      119.89      109.90     24.79 o 
  -4  -1  13      215.23      202.93     34.83 o 
  -3  -1  13      575.34      586.10     49.17 o 
  -2  -1  13      183.09      261.57     36.65 o 
  -1  -1  13      107.13      141.42     31.94 o 
   0  -1  13       32.77       64.75     28.50 o 
   1  -1  13        5.50       17.83     25.32 o 
   2  -1  13        1.06        0.00     27.17 o 
 -11   0  13        5.95       17.63     25.32 o 
 -10   0  13       19.57       41.95     27.64 o 
  -9   0  13      493.63      469.00     49.24 o 
  -8   0  13        3.83        0.00     20.35 o 
  -7   0  13        0.13        0.00     15.13 o 
  -6   0  13       35.97       98.11     20.67 o 
  -5   0  13      133.42      146.11     22.82 o 
  -4   0  13       47.11       33.64     17.34 o 
  -3   0  13       35.27       43.81     24.79 o 
  -2   0  13       23.15       12.53     22.33 o 
  -1   0  13     1164.19     1266.51     75.35 o 
   0   0  13      842.64     1193.08     75.22 o 
   1   0  13       10.80       10.54     27.77 o 
   2   0  13       22.93        5.57     28.63 o 
 -11   1  13      216.85      209.62     39.56 o 
 -10   1  13      110.79      138.51     35.32 o 
  -9   1  13      110.32       76.68     26.71 o 
  -8   1  13       17.10       23.40     16.87 o 
  -7   1  13      205.35      203.80     24.24 o 
  -6   1  13     1315.01     1351.69     54.72 o 
  -5   1  13       75.94       72.02     19.85 o 
  -4   1  13       43.91       26.64     23.86 o 
  -3   1  13        9.34       15.51     22.07 o 
  -2   1  13       69.84       94.44     31.41 o 
  -1   1  13       14.96       35.46     27.77 o 
   0   1  13        1.48       16.77     26.77 o 
   1   1  13       26.77       28.76     29.62 o 
 -11   2  13       11.04       16.04     25.05 o 
 -10   2  13       18.65       26.11     26.84 o 
  -9   2  13        1.20        0.00     21.74 o 
  -8   2  13        9.79        0.94     16.12 o 
  -7   2  13        0.41        0.00     27.01 o 
  -6   2  13      103.62      101.72     20.36 o 
  -5   2  13      609.60      628.45     50.43 o 
  -4   2  13      578.00      540.77     47.65 o 
  -3   2  13      348.91      345.47     40.16 o 
  -2   2  13       18.39       31.81     26.11 o 
  -1   2  13      136.16      189.14     37.77 o 
   0   2  13       87.41      122.27     38.24 o 
 -11   3  13       75.72       62.10     27.37 o 
 -10   3  13       27.31       48.71     28.50 o 
  -9   3  13      233.68      177.54     36.71 o 
  -8   3  13        5.63        0.43     16.02 o 
  -7   3  13      644.76      633.65     37.51 o 
  -6   3  13       77.74      137.71     31.28 o 
  -5   3  13        1.74       19.68     23.92 o 
  -4   3  13        0.29        0.00     21.54 o 
  -3   3  13        0.48        0.00     23.73 o 
  -2   3  13      196.90      216.64     39.37 o 
  -1   3  13      123.86      121.54     36.98 o 
   0   3  13        0.86       46.85     36.25 o 
 -11   4  13        6.89       34.66     30.55 o 
 -10   4  13       43.67        5.37     28.43 o 
  -9   4  13       13.12        3.00     17.78 o 
  -8   4  13       39.18       46.54     19.63 o 
  -7   4  13       25.69       26.11     24.72 o 
  -6   4  13       33.12       49.44     25.38 o 
  -5   4  13      354.71      309.75     40.56 o 
  -4   4  13      402.91      376.69     43.21 o 
  -3   4  13        5.61        7.75     29.16 o 
  -2   4  13        0.62       43.81     31.68 o 
  -1   4  13      171.60      218.30     42.81 o 
 -10   5  13      408.25      386.89     49.11 o 
  -9   5  13       98.10       92.00     21.70 o 
  -8   5  13       47.60       50.83     28.30 o 
  -7   5  13      172.45      155.07     34.20 o 
  -6   5  13      350.14      408.96     45.73 o 
  -5   5  13      246.25      285.76     40.96 o 
  -4   5  13      147.67      117.50     32.47 o 
  -3   5  13       73.87      115.64     37.11 o 
  -2   5  13      111.45      131.28     40.69 o 
 -10   6  13        0.84       20.08     28.10 o 
  -9   6  13       62.43      118.10     33.53 o 
  -8   6  13      166.44      176.75     37.31 o 
  -7   6  13      161.79      133.74     34.99 o 
  -6   6  13      106.90      120.75     35.85 o 
  -5   6  13        1.19        0.00     28.43 o 
  -4   6  13      152.23      128.37     37.71 o 
  -3   6  13      224.22      303.66     49.84 o 
  -8   7  13        5.78       36.98     28.89 o 
  -7   7  13       55.58      101.40     34.26 o 
  -6   7  13       97.81      114.72     35.85 o 
  -5   7  13      138.98      208.36     40.43 o 
  -3  -9  14        9.39       13.06     24.32 o 
  -2  -9  14       12.03       12.92     24.26 o 
  -1  -9  14       46.41       57.99     28.36 o 
  -5  -8  14       16.44        6.51     19.66 o 
  -4  -8  14       41.48        4.31     23.92 o 
  -3  -8  14       16.62       13.19     26.57 o 
  -2  -8  14      198.68      204.05     38.11 o 
  -1  -8  14      135.15      184.90     37.38 o 
   0  -8  14       16.20       22.13     25.05 o 
  -6  -7  14       19.11       13.78     30.95 o 
  -5  -7  14       64.57       61.47     21.06 o 
  -4  -7  14      178.10      182.93     24.69 o 
  -3  -7  14       29.74       66.80     29.69 o 
  -2  -7  14        7.27        1.13     23.19 o 
  -1  -7  14       26.63       31.28     25.38 o 
   0  -7  14      257.69      286.16     40.62 o 
   1  -7  14       47.08       55.93     36.05 o 
  -7  -6  14       11.24        9.81     28.96 o 
  -6  -6  14      117.35      127.31     35.26 o 
  -5  -6  14      117.99      155.70     53.78 o 
  -4  -6  14        2.88        0.00     17.13 o 
  -3  -6  14       43.78       15.97     22.63 o 
  -2  -6  14        8.58        3.68     16.56 o 
  -1  -6  14       89.62      108.35     31.88 o 
   0  -6  14        3.69       27.70     28.30 o 
   1  -6  14       27.10        0.00     30.88 o 
  -8  -5  14       22.23       13.72     31.55 o 
  -7  -5  14        0.14        0.00     27.90 o 
  -6  -5  14        7.07       15.98     26.14 o 
  -5  -5  14      529.20      486.13     33.95 o 
  -4  -5  14      211.49      262.31     32.44 o 
  -3  -5  14      343.84      430.24     33.60 o 
  -2  -5  14      136.32      155.23     33.80 o 
  -1  -5  14       14.40       35.52     27.50 o 
   0  -5  14       43.24        5.57     28.03 o 
   1  -5  14       88.18      118.89     39.76 o 
  -9  -4  14        6.75        0.00     31.74 o 
  -8  -4  14      108.14      150.90     39.10 o 
  -7  -4  14        1.26        0.00     26.77 o 
  -6  -4  14       95.15      106.48     22.27 o 
  -5  -4  14       35.83       48.02     20.92 o 
  -4  -4  14       86.45       83.78     21.56 o 
  -3  -4  14        0.77       10.28     18.99 o 
  -2  -4  14      607.24      667.09     56.79 o 
  -1  -4  14      427.39      511.28     50.50 o 
   0  -4  14      100.98      202.00     40.43 o 
   1  -4  14       36.23       56.07     35.32 o 
  -9  -3  14       37.90       27.90     33.33 o 
  -8  -3  14       81.48      100.93     33.93 o 
  -7  -3  14      374.95      397.57     37.05 o 
  -6  -3  14      167.45      165.49     24.18 o 
  -5  -3  14      130.34      116.88     22.48 o 
  -4  -3  14        1.85        0.00     15.81 o 
  -3  -3  14        8.54        0.00     35.39 o 
  -2  -3  14      298.61      399.88     46.79 o 
  -1  -3  14        0.46        0.00     24.06 o 
   0  -3  14      134.05      153.15     37.11 o 
   1  -3  14       44.95       59.84     35.79 o 
  -9  -2  14        1.51        0.00     25.65 o 
  -8  -2  14        0.86        0.00     27.17 o 
  -7  -2  14       20.87       14.63     18.29 o 
  -6  -2  14      123.17      116.47     28.63 o 
  -5  -2  14      580.74      540.79     63.85 o 
  -4  -2  14      274.12      336.88     29.31 o 
  -3  -2  14       42.83       46.66     25.05 o 
  -2  -2  14       37.95       40.43     24.79 o 
  -1  -2  14        1.43       11.53     24.92 o 
   0  -2  14        0.22       30.95     31.94 o 
   1  -2  14      150.48      172.17     41.22 o 
 -10  -1  14       42.83        3.51     24.72 o 
  -9  -1  14        6.48       28.17     24.79 o 
  -8  -1  14       13.73        0.00     26.71 o 
  -7  -1  14       36.47       50.67     35.12 o 
  -6  -1  14      199.05      226.20     47.78 o 
  -5  -1  14       17.83       21.95     17.73 o 
  -4  -1  14       13.16        0.00     16.47 o 
  -3  -1  14      498.81      475.76     47.65 o 
  -2  -1  14      266.84      286.16     40.36 o 
  -1  -1  14        0.42        0.00     25.25 o 
   0  -1  14        0.38        0.00     27.10 o 
 -10   0  14       22.18       51.03     26.51 o 
  -9   0  14      152.70      151.30     34.00 o 
  -8   0  14      156.27      156.08     22.87 o 
  -7   0  14        7.15        0.00     22.43 o 
  -6   0  14      226.55      224.17     33.83 o 
  -5   0  14       51.86       77.31     20.85 o 
  -4   0  14       34.12       49.57     28.30 o 
  -3   0  14        2.18       31.08     24.79 o 
  -2   0  14       81.62      112.46     33.40 o 
  -1   0  14      103.97      199.48     39.17 o 
   0   0  14      245.71      252.03     43.47 o 
 -10   1  14       45.36       48.18     28.36 o 
  -9   1  14       19.32       48.11     29.29 o 
  -8   1  14      126.79      108.93     22.98 o 
  -7   1  14      164.30      163.14     25.75 o 
  -6   1  14      666.80      663.54     39.62 o 
  -5   1  14      259.15      240.30     37.44 o 
  -4   1  14       20.73       20.54     23.79 o 
  -3   1  14       45.93       68.79     31.01 o 
  -2   1  14        0.01        4.90     28.76 o 
  -1   1  14        0.86        5.37     30.22 o 
 -10   2  14       11.41        0.00     23.19 o 
  -9   2  14      134.76      188.54     38.84 o 
  -8   2  14       23.83       44.66     19.52 o 
  -7   2  14       14.55       12.22     17.54 o 
  -6   2  14       33.19       37.84     18.98 o 
  -5   2  14      441.57      408.50     44.80 o 
  -4   2  14      229.64      326.12     42.41 o 
  -3   2  14       93.28       93.51     29.69 o 
  -2   2  14        1.34       19.95     32.14 o 
  -1   2  14       61.87      114.05     39.50 o 
 -10   3  14      175.63      180.72     36.71 o 
  -9   3  14       48.23       58.58     29.89 o 
  -8   3  14        5.64        0.00     16.58 o 
  -7   3  14      206.51      260.12     34.73 o 
  -6   3  14      223.31      260.25     38.84 o 
  -5   3  14       33.01       38.11     28.43 o 
  -4   3  14       23.61        7.69     24.45 o 
  -3   3  14       15.91        0.00     28.83 o 
  -2   3  14       41.80       55.14     35.65 o 
  -9   4  14       37.06       13.59     19.23 o 
  -8   4  14       62.01       40.38     20.44 o 
  -7   4  14       33.79       31.88     27.77 o 
  -6   4  14        9.02        2.39     25.91 o 
  -5   4  14       57.96       76.21     29.89 o 
  -4   4  14       80.52      113.92     33.80 o 
  -3   4  14       21.62       45.73     37.58 o 
  -8   5  14        0.01       31.55     25.65 o 
  -7   5  14        0.31        6.43     24.19 o 
  -6   5  14      239.34      188.67     37.97 o 
  -5   5  14      250.52      241.03     40.56 o 
  -4   5  14        1.35       29.36     27.04 o 
  -4  -7  15       90.37      109.14     26.02 o 
  -3  -7  15      269.01      293.18     43.21 o 
  -6  -6  15       77.98       77.48     23.76 o 
  -5  -6  15       93.05      138.82     55.54 o 
  -4  -6  15        0.34        0.00     19.90 o 
  -3  -6  15       67.64       92.59     23.82 o 
  -2  -6  15        4.50        0.00     23.53 o 
  -7  -5  15        3.38       22.53     32.74 o 
  -6  -5  15        0.08       17.05     19.98 o 
  -5  -5  15      108.30       65.63     22.34 o 
  -4  -5  15      471.85      452.88     35.82 o 
  -3  -5  15       63.60       79.42     23.31 o 
  -2  -5  15        8.25       25.91     25.98 o 
  -1  -5  15       11.57        0.00     23.92 o 
  -7  -4  15        0.58        0.00     26.51 o 
  -6  -4  15       35.70       57.83     23.37 o 
  -5  -4  15        0.03       24.85     21.21 o 
  -4  -4  15      103.41      125.28     27.67 o 
  -3  -4  15        4.63       13.19     28.50 o 
  -2  -4  15      229.57      284.77     41.88 o 
  -1  -4  15      404.38      477.35     51.43 o 
  -8  -3  15       32.57        0.00     33.07 o 
  -7  -3  15      391.62      381.61     33.76 o 
  -6  -3  15      162.91      186.36     27.62 o 
  -5  -3  15        0.28        2.91     17.88 o 
  -4  -3  15       22.20       18.69     19.50 o 
  -3  -3  15       51.09       49.57     28.56 o 
  -2  -3  15       12.64       25.05     25.85 o 
  -1  -3  15       25.52        0.00     33.20 o 
  -8  -2  15        0.11        0.00     30.55 o 
  -7  -2  15        0.32        0.00     28.36 o 
  -6  -2  15       70.50       86.66     23.03 o 
  -5  -2  15      298.66      333.65     32.07 o 
  -4  -2  15      169.32      177.08     35.65 o 
  -3  -2  15       18.13        5.96     22.93 o 
  -2  -2  15       99.19       98.02     30.95 o 
  -1  -2  15        5.51        8.22     35.85 o 
  -8  -1  15       71.15       55.87     38.57 o 
  -7  -1  15        7.50        0.00     19.23 o 
  -6  -1  15       37.05       40.00     25.55 o 
  -5  -1  15        5.97       18.29     19.54 o 
  -4  -1  15       13.71       12.99     26.44 o 
  -3  -1  15       51.90       57.66     26.77 o 
  -2  -1  15       88.21       88.74     29.95 o 
  -9   0  15       63.86      108.55     33.67 o 
  -8   0  15       84.67       75.06     36.28 o 
  -7   0  15        6.19        0.00     18.57 o 
  -6   0  15      133.81      135.68     26.25 o 
  -5   0  15      101.74      173.70     36.12 o 
  -4   0  15        2.96        3.51     24.39 o 
  -3   0  15        2.52       31.28     26.51 o 
  -2   0  15      109.54      131.75     39.76 o 
  -8   1  15       16.86       13.47     29.62 o 
  -7   1  15      428.56      449.82     49.67 o 
  -6   1  15      275.10      304.45     38.50 o 
  -5   1  15      173.06      151.83     35.06 o 
  -4   1  15        8.46        0.00     20.74 o 
  -3   1  15       55.23       55.80     28.63 o 
  -8   2  15        4.83        0.00     35.09 o 
  -7   2  15       39.87       53.40     20.77 o 
  -6   2  15        0.08       10.60     27.37 o 
  -5   2  15      141.90       93.18     32.74 o 
  -4   2  15      211.81      267.67     42.08 o 
  -7   3  15       20.45       49.64     25.78 o 
  -6   3  15       91.57      158.45     34.39 o 
  -5   3  15        7.31       40.82     27.77 o 
                                                 
